# Supplementary material for: An odorant-binding protein in the elephant's trunk is finely tuned to sex pheromone (Z)-7-dodecenyl acetate
Source: Sci Rep. 2022 Nov 21;12:19982. doi: 10.1038/s41598-022-24214-5 (PMC9678865; doi:10.1038/s41598-022-24214-5)
Supplement: Supplementary file 2 — Supplementary Information 2. [file 41598_2022_24214_MOESM2_ESM.xlsx]

## Sheet: Proteins
Accession	Description	Coverage [%]	# Peptides	# PSMs	# Unique Peptides	# AAs	MW [kDa]	calc. pI	Score Mascot: Mascot	# Peptides (by Search Engine): Mascot	Found in Sample: slice S1 repl1	Found in Sample: slice S1 repl2	Found in Sample: slice S2 repl1	Found in Sample: slice S2 repl2	Found in Sample: slice S3 repl1	Found in Sample: slice S3 repl2	Found in Sample: slice S4 repl1	Found in Sample: slice S4 repl2	Found in Sample: slice S5 repl1	Found in Sample: slice S5 repl2	Found in Sample: slice S6 repl1	Found in Sample: slice S6 repl2	Found in Sample: slice S7 repl1	Found in Sample: slice S7 repl2	Found in Sample: slice S8 repl1	Found in Sample: slice S8 repl2	# Protein Groups	Modifications
XP_023398512.1	major allergen Can f 1 [Loxodonta africana]	39	12	252	12	245	26.7	6.77	7168	12	High	High	High	High	High	High	High	High	High	High	High	High	High	High	High	High	1
Confidence	Annotated Sequence	Modifications	# Protein Groups	# Proteins	# PSMs	Master Protein Accessions	Positions in Master Proteins	Modifications in Master Proteins	# Missed Cleavages	Theo. MH+ [Da]	Found in Sample: [S1] F1: Sample, 1 Fr	Found in Sample: [S2] F2: Sample, 1 Fr	Found in Sample: [S3] F3: Sample, 2 Fr	Found in Sample: [S4] F4: Sample, 2 Fr	Found in Sample: [S5] F5: Sample, 3 Fr	Found in Sample: [S6] F6: Sample, 3 Fr	Found in Sample: [S7] F7: Sample, 4 Fr	Found in Sample: [S8] F8: Sample, 4 Fr	Found in Sample: [S9] F9: Sample, 5 Fr	Found in Sample: [S10] F10: Sample, 5 Fr	Found in Sample: [S11] F11: Sample, 6 Fr	Found in Sample: [S12] F12: Sample, 6 Fr	Found in Sample: [S13] F13: Sample, 7 Fr	Found in Sample: [S14] F14: Sample, 7 Fr	Found in Sample: [S15] F15: Sample, 8 Fr	Found in Sample: [S16] F16: Sample, 8 Fr	Confidence (by Search Engine): Mascot	Ions Score (by Search Engine): Mascot
High	[R].THVKDHYILYCEGQLK.[G]	1xCarbamidomethyl [C11]	1	1	4	XP_023398512.1	XP_023398512.1 [177-192]		1	2004	Not Found	Not Found	Not Found	Not Found	Not Found	Not Found	Not Found	Not Found	Not Found	Not Found	High	High	Not Found	Not Found	Not Found	Not Found	High	93
High	[K].NTILMNGQCQEVK.[L]	1xCarbamidomethyl [C9]; 1xOxidation [M5]	1	1	15	XP_023398512.1	XP_023398512.1 [139-151]		0	1550.73	Not Found	Not Found	High	Not Found	High	Not Found	Not Found	Not Found	High	High	High	High	Not Found	Not Found	Not Found	Not Found	High	92
High	[K].NTILMNGQCQEVK.[L]	1xCarbamidomethyl [C9]; 1xDeamidated [N/Q]; 1xOxidation [M5]	1	1	81	XP_023398512.1	XP_023398512.1 [139-151]		0	1551.71	High	High	High	High	High	High	High	High	High	High	High	High	High	High	High	High	High	85
High	[K].NVEVVGPMTITALEGGNLEAK.[N]	1xOxidation [M8]	1	1	7	XP_023398512.1	XP_023398512.1 [118-138]		0	2158.11	Not Found	Not Found	Not Found	Not Found	Not Found	Not Found	Not Found	Not Found	Not Found	Not Found	Not Found	High	Not Found	Not Found	Not Found	High	High	82
High	[K].NTILMNGQCQEVK.[L]	1xCarbamidomethyl [C9]	1	1	21	XP_023398512.1	XP_023398512.1 [139-151]		0	1534.74	Not Found	High	High	High	High	Not Found	High	High	High	High	High	High	High	High	High	High	High	74
High	[K].NTILMNGQCQEVK.[L]	1xCarbamidomethyl [C9]; 2xDeamidated [N/Q]; 1xOxidation [M5]	1	1	13	XP_023398512.1	XP_023398512.1 [139-151]		0	1552.7	Not Found	Not Found	Not Found	Not Found	Not Found	Not Found	Not Found	Not Found	High	High	High	High	Not Found	High	Not Found	High	High	71
High	[R].WYLKAEIADKDVSEK.[N]		1	1	4	XP_023398512.1	XP_023398512.1 [103-117]		2	1794.93	Not Found	Not Found	Not Found	Not Found	Not Found	Not Found	Not Found	Not Found	Not Found	Not Found	High	High	Not Found	Not Found	Not Found	Not Found	High	68
High	[K].AEIADKDVSEK.[N]		1	1	2	XP_023398512.1	XP_023398512.1 [107-117]		1	1204.61	Not Found	Not Found	Not Found	Not Found	Not Found	Not Found	Not Found	Not Found	Not Found	Not Found	High	Not Found	Not Found	Not Found	Not Found	High	High	67
High	[R].THVKDHYILYCEGQLKGQQVR.[M]	1xCarbamidomethyl [C11]	1	1	3	XP_023398512.1	XP_023398512.1 [177-197]		2	2572.31	Not Found	Not Found	Not Found	Not Found	Not Found	Not Found	Not Found	Not Found	Not Found	Not Found	High	High	Not Found	Not Found	Not Found	Not Found	High	66
High	[K].NTILMNGQCQEVK.[L]	1xCarbamidomethyl [C9]; 1xDeamidated [N/Q]	1	1	47	XP_023398512.1	XP_023398512.1 [139-151]		0	1535.72	High	High	High	High	High	High	High	High	High	High	High	High	High	High	High	High	High	65
High	[K].NTILMNGQCQEVK.[L]	1xCarbamidomethyl [C9]; 2xDeamidated [N/Q]	1	1	8	XP_023398512.1	XP_023398512.1 [139-151]		0	1536.7	Not Found	Not Found	Not Found	Not Found	Not Found	Not Found	Not Found	Not Found	High	High	High	High	Not Found	Not Found	Not Found	Not Found	High	65
High	[K].LVLEKTHEPR.[K]		1	1	13	XP_023398512.1	XP_023398512.1 [152-161]		1	1221.69	Not Found	High	Not Found	Not Found	High	High	High	High	High	Not Found	High	High	Not Found	Not Found	Not Found	High	High	63
High	[K].NVEVVGPMTITALEGGNLEAK.[N]		1	1	1	XP_023398512.1	XP_023398512.1 [118-138]		0	2142.11	Not Found	Not Found	Not Found	Not Found	Not Found	Not Found	Not Found	Not Found	Not Found	Not Found	Not Found	Not Found	Not Found	Not Found	Not Found	High	High	59
High	[K].DHYILYCEGQLK.[G]	1xCarbamidomethyl [C7]	1	1	5	XP_023398512.1	XP_023398512.1 [181-192]		0	1538.73	Not Found	Not Found	Not Found	Not Found	High	Not Found	Not Found	Not Found	High	High	Not Found	High	Not Found	High	Not Found	Not Found	High	58
High	[K].DHYILYCEGQLKGQQVR.[M]	1xCarbamidomethyl [C7]	1	1	1	XP_023398512.1	XP_023398512.1 [181-197]		1	2107.04	Not Found	Not Found	Not Found	Not Found	Not Found	Not Found	Not Found	Not Found	Not Found	Not Found	Not Found	High	Not Found	Not Found	Not Found	Not Found	High	51
High	[R].KFTAYGGER.[H]		1	1	24	XP_023398512.1	XP_023398512.1 [162-170]		1	1028.52	Not Found	Not Found	High	Not Found	High	Not Found	Not Found	High	High	High	High	High	High	Not Found	Not Found	Not Found	High	47
High	[R].HVFIER.[T]		1	1	2	XP_023398512.1	XP_023398512.1 [171-176]		0	800.441	Not Found	Not Found	Not Found	Not Found	Not Found	Not Found	Not Found	Not Found	High	Not Found	High	Not Found	Not Found	Not Found	Not Found	Not Found	High	41
High	[K].LVLEKTHEPRK.[F]		1	1	1	XP_023398512.1	XP_023398512.1 [152-162]		2	1349.79	Not Found	Not Found	Not Found	Not Found	Not Found	Not Found	Not Found	Not Found	Not Found	Not Found	Not Found	High	Not Found	Not Found	Not Found	Not Found	High	38
XP_003414110.1	immunoglobulin J chain [Loxodonta africana]	48	14	202	14	158	18	6.96	6212	14	High	High	High	High	High	High	High	High	High	High	High	High	High	High	Not Found	High	1
Confidence	Annotated Sequence	Modifications	# Protein Groups	# Proteins	# PSMs	Master Protein Accessions	Positions in Master Proteins	Modifications in Master Proteins	# Missed Cleavages	Theo. MH+ [Da]	Found in Sample: [S1] F1: Sample, 1 Fr	Found in Sample: [S2] F2: Sample, 1 Fr	Found in Sample: [S3] F3: Sample, 2 Fr	Found in Sample: [S4] F4: Sample, 2 Fr	Found in Sample: [S5] F5: Sample, 3 Fr	Found in Sample: [S6] F6: Sample, 3 Fr	Found in Sample: [S7] F7: Sample, 4 Fr	Found in Sample: [S8] F8: Sample, 4 Fr	Found in Sample: [S9] F9: Sample, 5 Fr	Found in Sample: [S10] F10: Sample, 5 Fr	Found in Sample: [S11] F11: Sample, 6 Fr	Found in Sample: [S12] F12: Sample, 6 Fr	Found in Sample: [S13] F13: Sample, 7 Fr	Found in Sample: [S14] F14: Sample, 7 Fr	Found in Sample: [S15] F15: Sample, 8 Fr	Found in Sample: [S16] F16: Sample, 8 Fr	Confidence (by Search Engine): Mascot	Ions Score (by Search Engine): Mascot
High	[K].MVTTALTPDSCYRD.[-]	1xCarbamidomethyl [C11]; 1xOxidation [M1]	1	1	41	XP_003414110.1	XP_003414110.1 [145-158]		1	1645.72	High	High	High	High	High	High	High	High	High	High	High	High	High	High	Not Found	Not Found	High	90
High	[R].IIPSKEDPSQDIVER.[N]		1	2	31	XP_003414110.1	XP_003414110.1 [45-59]		1	1725.9	Not Found	Not Found	Not Found	High	High	High	High	High	High	High	High	High	Not Found	High	Not Found	High	High	87
High	[K].TKMVTTALTPDSCYRD.[-]	1xCarbamidomethyl [C13]; 1xOxidation [M3]	1	1	2	XP_003414110.1	XP_003414110.1 [143-158]		2	1874.86	Not Found	Not Found	Not Found	Not Found	High	High	Not Found	Not Found	Not Found	Not Found	Not Found	Not Found	Not Found	Not Found	Not Found	Not Found	High	82
High	[R].IIPSKEDPSQDIVER.[N]	1xDeamidated [Q10]	1	2	3	XP_003414110.1	XP_003414110.1 [45-59]		1	1726.89	Not Found	Not Found	Not Found	Not Found	High	High	Not Found	Not Found	Not Found	Not Found	Not Found	Not Found	Not Found	Not Found	Not Found	Not Found	High	81
High	[K].MVTTALTPDSCYRD.[-]	1xCarbamidomethyl [C11]	1	1	23	XP_003414110.1	XP_003414110.1 [145-158]		1	1629.72	Not Found	Not Found	High	High	High	High	High	High	High	Not Found	High	High	Not Found	Not Found	Not Found	Not Found	High	80
High	[R].NKCYTNTVPLIYGGK.[IT]	1xCarbamidomethyl [C3]; 1xDeamidated [N6]	1	2	2	XP_003414110.1	XP_003414110.1 [128-142]		1	1728.86	Not Found	Not Found	Not Found	Not Found	Not Found	High	Not Found	Not Found	Not Found	Not Found	Not Found	Not Found	Not Found	Not Found	Not Found	Not Found	High	80
High	[K].CYTNTVPLIYGGK.[IT]	1xCarbamidomethyl [C1]; 1xDeamidated [N4]	1	2	20	XP_003414110.1	XP_003414110.1 [130-142]		0	1486.72	Not Found	Not Found	High	High	High	High	Not Found	High	Not Found	Not Found	High	Not Found	Not Found	Not Found	Not Found	Not Found	High	78
High	[R].TKFVYHLSDLCK.[K]	1xCarbamidomethyl [C11]	1	2	6	XP_003414110.1	XP_003414110.1 [82-93]		1	1510.77	Not Found	Not Found	Not Found	Not Found	High	High	Not Found	High	Not Found	Not Found	High	High	Not Found	Not Found	Not Found	Not Found	High	78
High	[K].CYTNTVPLIYGGK.[IT]	1xCarbamidomethyl [C1]	1	2	34	XP_003414110.1	XP_003414110.1 [130-142]		0	1485.74	Not Found	Not Found	Not Found	Not Found	High	High	High	High	High	High	Not Found	High	Not Found	Not Found	Not Found	Not Found	High	78
High	[R].TKFVYHLSDLCKK.[C]	1xCarbamidomethyl [C11]	1	2	2	XP_003414110.1	XP_003414110.1 [82-94]		2	1638.87	Not Found	Not Found	Not Found	Not Found	High	High	Not Found	Not Found	Not Found	Not Found	Not Found	Not Found	Not Found	Not Found	Not Found	Not Found	High	70
High	[R].IIVPLNNR.[E]	1xDeamidated [N]	1	3	12	XP_003414110.1	XP_003414110.1 [63-70]		0	939.562	Not Found	Not Found	High	Not Found	High	High	High	High	Not Found	Not Found	Not Found	Not Found	Not Found	Not Found	Not Found	Not Found	High	66
High	[R].NKCYTNTVPLIYGGK.[IT]	1xCarbamidomethyl [C3]; 2xDeamidated [N1; N6]	1	2	2	XP_003414110.1	XP_003414110.1 [128-142]		1	1729.85	Not Found	Not Found	Not Found	Not Found	High	Not Found	Not Found	Not Found	Not Found	Not Found	Not Found	Not Found	Not Found	Not Found	Not Found	Not Found	High	66
High	[K].FVYHLSDLCK.[K]	1xCarbamidomethyl [C9]	1	2	9	XP_003414110.1	XP_003414110.1 [84-93]		0	1281.63	Not Found	Not Found	Not Found	Not Found	High	High	High	Not Found	Not Found	Not Found	High	High	Not Found	High	Not Found	Not Found	High	60
High	[R].TLLVDNKCK.[C]	1xCarbamidomethyl [C8]; 1xDeamidated [N6]	1	1	7	XP_003414110.1	XP_003414110.1 [29-37]		1	1091.58	Not Found	Not Found	Not Found	Not Found	High	High	High	High	Not Found	Not Found	Not Found	Not Found	Not Found	Not Found	Not Found	Not Found	High	58
High	[K].MVTTALTPDSCYR.[D]	1xCarbamidomethyl [C11]; 1xOxidation [M1]	1	1	3	XP_003414110.1	XP_003414110.1 [145-157]		0	1530.69	Not Found	Not Found	Not Found	Not Found	High	High	Not Found	Not Found	Not Found	Not Found	Not Found	Not Found	Not Found	Not Found	Not Found	Not Found	High	57
High	[R].TLLVDNKCK.[C]	1xCarbamidomethyl [C8]	1	1	8	XP_003414110.1	XP_003414110.1 [29-37]		1	1090.59	Not Found	Not Found	Not Found	Not Found	High	High	High	High	Not Found	Not Found	Not Found	Not Found	Not Found	Not Found	Not Found	Not Found	High	56
High	[R].NKCYTNTVPLIYGGK.[IT]	1xCarbamidomethyl [C3]	1	2	2	XP_003414110.1	XP_003414110.1 [128-142]		1	1727.88	Not Found	Not Found	Not Found	Not Found	Not Found	High	Not Found	Not Found	Not Found	Not Found	Not Found	Not Found	Not Found	Not Found	Not Found	Not Found	High	56
High	[K].CYTNTVPLIYGGKTK.[M]	1xCarbamidomethyl [C1]; 1xDeamidated [N4]	1	1	1	XP_003414110.1	XP_003414110.1 [130-144]		1	1715.87	Not Found	Not Found	Not Found	Not Found	High	Not Found	Not Found	Not Found	Not Found	Not Found	Not Found	Not Found	Not Found	Not Found	Not Found	Not Found	High	55
High	[R].IIVPLNNR.[E]		1	3	6	XP_003414110.1	XP_003414110.1 [63-70]		0	938.578	Not Found	Not Found	High	Not Found	High	High	High	High	Not Found	Not Found	Not Found	Not Found	Not Found	Not Found	Not Found	Not Found	High	53
High	[K].MVTTALTPDSCYR.[D]	1xCarbamidomethyl [C11]	1	1	2	XP_003414110.1	XP_003414110.1 [145-157]		0	1514.7	Not Found	Not Found	Not Found	Not Found	High	High	Not Found	Not Found	Not Found	Not Found	Not Found	Not Found	Not Found	Not Found	Not Found	Not Found	High	52
High	[KR].TLLVDNK.[LRHC]		1	5	14	XP_003414110.1	XP_003414110.1 [29-35]		0	802.467	High	High	High	High	High	High	High	High	Not Found	Not Found	Not Found	Not Found	High	High	Not Found	Not Found	High	49
High	[K].FVYHLSDLCKK.[C]	1xCarbamidomethyl [C9]	1	2	2	XP_003414110.1	XP_003414110.1 [84-94]		1	1409.72	Not Found	Not Found	Not Found	Not Found	High	High	Not Found	Not Found	Not Found	Not Found	Not Found	Not Found	Not Found	Not Found	Not Found	Not Found	High	48
XP_023395433.1	odorant-binding protein-like [Loxodonta africana]	36	8	124	3	230	26.1	4.94	3983	8	High	High	High	High	High	High	High	High	High	High	High	High	High	High	High	Not Found	1
Confidence	Annotated Sequence	Modifications	# Protein Groups	# Proteins	# PSMs	Master Protein Accessions	Positions in Master Proteins	Modifications in Master Proteins	# Missed Cleavages	Theo. MH+ [Da]	Found in Sample: [S1] F1: Sample, 1 Fr	Found in Sample: [S2] F2: Sample, 1 Fr	Found in Sample: [S3] F3: Sample, 2 Fr	Found in Sample: [S4] F4: Sample, 2 Fr	Found in Sample: [S5] F5: Sample, 3 Fr	Found in Sample: [S6] F6: Sample, 3 Fr	Found in Sample: [S7] F7: Sample, 4 Fr	Found in Sample: [S8] F8: Sample, 4 Fr	Found in Sample: [S9] F9: Sample, 5 Fr	Found in Sample: [S10] F10: Sample, 5 Fr	Found in Sample: [S11] F11: Sample, 6 Fr	Found in Sample: [S12] F12: Sample, 6 Fr	Found in Sample: [S13] F13: Sample, 7 Fr	Found in Sample: [S14] F14: Sample, 7 Fr	Found in Sample: [S15] F15: Sample, 8 Fr	Found in Sample: [S16] F16: Sample, 8 Fr	Confidence (by Search Engine): Mascot	Ions Score (by Search Engine): Mascot
High	[K].ENGICQLYNKQGQR.[I]	1xCarbamidomethyl [C5]	2	2	3	XP_023395442.1; XP_023395433.1	XP_023395442.1 [77-90]; XP_023395433.1 [120-133]		1	1707.82	Not Found	Not Found	Not Found	Not Found	Not Found	Not Found	Not Found	Not Found	High	High	Not Found	High	Not Found	Not Found	Not Found	Not Found	High	95
High	[R].IDKNGYTTNYEGK.[V]	1xDeamidated [N4]	1	1	38	XP_023395433.1	XP_023395433.1 [134-146]		1	1503.7	High	High	High	High	High	High	High	High	High	High	High	High	High	High	High	Not Found	High	84
High	[R].IDKNGYTTNYEGK.[V]		1	1	13	XP_023395433.1	XP_023395433.1 [134-146]		1	1502.71	Not Found	Not Found	Not Found	High	High	High	High	High	High	High	Not Found	High	Not Found	Not Found	Not Found	Not Found	High	82
High	[K].ENGICQLYNK.[Q]	1xCarbamidomethyl [C5]; 1xDeamidated [N/Q]	2	2	25	XP_023395442.1; XP_023395433.1	XP_023395442.1 [77-86]; XP_023395433.1 [120-129]		0	1239.57	Not Found	Not Found	High	High	High	High	High	High	High	High	High	High	High	High	High	High	High	69
High	[K].ENGICQLYNK.[Q]	1xCarbamidomethyl [C5]	2	2	13	XP_023395442.1; XP_023395433.1	XP_023395442.1 [77-86]; XP_023395433.1 [120-129]		0	1238.58	Not Found	Not Found	High	Not Found	Not Found	High	Not Found	Not Found	High	High	High	High	Not Found	High	High	High	High	69
High	[R].EKDISEENYQAFLEFAVENGIPK.[E]	1xDeamidated [N19]	3	3	2	XP_023395442.1; XP_023395433.1; AAN17333.1	XP_023395442.1 [139-161]; XP_023395433.1 [182-204]; AAN17333.1 [123-145]		1	2671.28	Not Found	Not Found	Not Found	Not Found	Not Found	High	Not Found	Not Found	Not Found	Not Found	Not Found	High	Not Found	Not Found	Not Found	Not Found	High	68
High	[K].ENGICQLYNK.[Q]	1xCarbamidomethyl [C5]; 2xDeamidated [N2; Q6]	2	2	1	XP_023395442.1; XP_023395433.1	XP_023395442.1 [77-86]; XP_023395433.1 [120-129]		0	1240.55	Not Found	Not Found	Not Found	Not Found	Not Found	Not Found	Not Found	Not Found	Not Found	High	Not Found	Not Found	Not Found	Not Found	Not Found	Not Found	High	65
High	[K].QGQRIDKNGYTTNYEGK.[V]	1xDeamidated [N8]; 1xGln->pyro-Glu [N-Term]	1	1	2	XP_023395433.1	XP_023395433.1 [130-146]		2	1955.91	Not Found	Not Found	Not Found	Not Found	Not Found	Not Found	Not Found	Not Found	High	High	Not Found	Not Found	Not Found	Not Found	Not Found	Not Found	High	59
High	[K].VDFSFIQQAK.[D]		3	3	19	XP_023395442.1; XP_023395433.1; AAN17333.1	XP_023395442.1 [104-113]; XP_023395433.1 [147-156]; AAN17333.1 [88-97]		0	1182.62	High	High	High	High	High	High	Not Found	High	High	High	High	High	High	High	High	High	High	59
High	[R].IDKNGYTTNYEGK.[V]	2xDeamidated [N4; N9]	1	1	2	XP_023395433.1	XP_023395433.1 [134-146]		1	1504.68	Not Found	Not Found	Not Found	Not Found	Not Found	High	High	Not Found	Not Found	Not Found	Not Found	Not Found	Not Found	Not Found	Not Found	Not Found	High	58
High	[R].EKDISEENYQAFLEFAVENGIPK.[E]	2xDeamidated [N19; N/Q]	3	3	2	XP_023395442.1; XP_023395433.1; AAN17333.1	XP_023395442.1 [139-161]; XP_023395433.1 [182-204]; AAN17333.1 [123-145]		1	2672.26	Not Found	Not Found	Not Found	Not Found	Not Found	Not Found	Not Found	Not Found	Not Found	Not Found	Not Found	Not Found	Not Found	Not Found	Not Found	High	High	57
High	[R].EKDISEENYQAFLEFAVENGIPKENIVK.[V]		3	3	1	XP_023395442.1; XP_023395433.1; AAN17333.1	XP_023395442.1 [139-166]; XP_023395433.1 [182-209]; AAN17333.1 [123-150]		2	3253.63	Not Found	Not Found	Not Found	Not Found	Not Found	Not Found	Not Found	Not Found	Not Found	Not Found	Not Found	High	Not Found	Not Found	Not Found	Not Found	High	48
High	[K].QGQRIDKNGYTTNYEGK.[V]	1xDeamidated [N8]	1	1	2	XP_023395433.1	XP_023395433.1 [130-146]		2	1972.94	Not Found	Not Found	Not Found	Not Found	Not Found	Not Found	Not Found	Not Found	High	High	Not Found	Not Found	Not Found	Not Found	Not Found	Not Found	High	48
High	[K].DFLLIYVINKNEEGNVFK.[V]		1	1	1	XP_023395433.1	XP_023395433.1 [157-174]		1	2155.14	Not Found	Not Found	Not Found	Not Found	Not Found	High	Not Found	Not Found	Not Found	Not Found	Not Found	Not Found	Not Found	Not Found	Not Found	Not Found	High	46
XP_023395442.1	odorant-binding protein-like [Loxodonta africana]	52	9	123	3	178	20.4	4.32	4447	9	High	High	Not Found	High	High	High	High	High	High	High	High	High	High	High	High	High	1
Confidence	Annotated Sequence	Modifications	# Protein Groups	# Proteins	# PSMs	Master Protein Accessions	Positions in Master Proteins	Modifications in Master Proteins	# Missed Cleavages	Theo. MH+ [Da]	Found in Sample: [S1] F1: Sample, 1 Fr	Found in Sample: [S2] F2: Sample, 1 Fr	Found in Sample: [S3] F3: Sample, 2 Fr	Found in Sample: [S4] F4: Sample, 2 Fr	Found in Sample: [S5] F5: Sample, 3 Fr	Found in Sample: [S6] F6: Sample, 3 Fr	Found in Sample: [S7] F7: Sample, 4 Fr	Found in Sample: [S8] F8: Sample, 4 Fr	Found in Sample: [S9] F9: Sample, 5 Fr	Found in Sample: [S10] F10: Sample, 5 Fr	Found in Sample: [S11] F11: Sample, 6 Fr	Found in Sample: [S12] F12: Sample, 6 Fr	Found in Sample: [S13] F13: Sample, 7 Fr	Found in Sample: [S14] F14: Sample, 7 Fr	Found in Sample: [S15] F15: Sample, 8 Fr	Found in Sample: [S16] F16: Sample, 8 Fr	Confidence (by Search Engine): Mascot	Ions Score (by Search Engine): Mascot
High	[R].IDENWYTTNYEGK.[V]		1	1	21	XP_023395442.1	XP_023395442.1 [91-103]		0	1632.72	Not Found	High	Not Found	High	High	High	Not Found	High	High	High	High	High	High	High	High	High	High	124
High	[K].ENGICQLYNKQGQR.[I]	1xCarbamidomethyl [C5]	2	2	3	XP_023395442.1; XP_023395433.1	XP_023395442.1 [77-90]; XP_023395433.1 [120-133]		1	1707.82	Not Found	Not Found	Not Found	Not Found	Not Found	Not Found	Not Found	Not Found	High	High	Not Found	High	Not Found	Not Found	Not Found	Not Found	High	95
High	[K].ENIVKVIDTDTCPETPT.[-]	1xCarbamidomethyl [C12]	1	1	23	XP_023395442.1	XP_023395442.1 [162-178]		1	1931.93	Not Found	High	Not Found	High	Not Found	High	Not Found	High	Not Found	High	High	High	Not Found	Not Found	Not Found	Not Found	High	87
High	[R].IDENWYTTNYEGK.[V]	1xDeamidated [N9]	1	1	5	XP_023395442.1	XP_023395442.1 [91-103]		0	1633.7	Not Found	Not Found	Not Found	Not Found	Not Found	High	Not Found	Not Found	High	High	High	High	Not Found	Not Found	Not Found	Not Found	High	83
High	[K].NEEGNVFEVVGALAR.[E]		2	2	2	XP_023395442.1; AAN17333.1	XP_023395442.1 [124-138]; AAN17333.1 [108-122]		0	1603.81	Not Found	Not Found	Not Found	Not Found	Not Found	Not Found	Not Found	Not Found	Not Found	High	Not Found	High	Not Found	Not Found	Not Found	Not Found	High	74
High	[K].ENGICQLYNK.[Q]	1xCarbamidomethyl [C5]; 1xDeamidated [N/Q]	2	2	25	XP_023395442.1; XP_023395433.1	XP_023395442.1 [77-86]; XP_023395433.1 [120-129]		0	1239.57	Not Found	Not Found	High	High	High	High	High	High	High	High	High	High	High	High	High	High	High	69
High	[K].ENGICQLYNK.[Q]	1xCarbamidomethyl [C5]	2	2	13	XP_023395442.1; XP_023395433.1	XP_023395442.1 [77-86]; XP_023395433.1 [120-129]		0	1238.58	Not Found	Not Found	High	Not Found	Not Found	High	Not Found	Not Found	High	High	High	High	Not Found	High	High	High	High	69
High	[R].EKDISEENYQAFLEFAVENGIPK.[E]	1xDeamidated [N19]	3	3	2	XP_023395442.1; XP_023395433.1; AAN17333.1	XP_023395442.1 [139-161]; XP_023395433.1 [182-204]; AAN17333.1 [123-145]		1	2671.28	Not Found	Not Found	Not Found	Not Found	Not Found	High	Not Found	Not Found	Not Found	Not Found	Not Found	High	Not Found	Not Found	Not Found	Not Found	High	68
High	[K].ENGICQLYNK.[Q]	1xCarbamidomethyl [C5]; 2xDeamidated [N2; Q6]	2	2	1	XP_023395442.1; XP_023395433.1	XP_023395442.1 [77-86]; XP_023395433.1 [120-129]		0	1240.55	Not Found	Not Found	Not Found	Not Found	Not Found	Not Found	Not Found	Not Found	Not Found	High	Not Found	Not Found	Not Found	Not Found	Not Found	Not Found	High	65
High	[K].VDFSFIQQAK.[D]		3	3	19	XP_023395442.1; XP_023395433.1; AAN17333.1	XP_023395442.1 [104-113]; XP_023395433.1 [147-156]; AAN17333.1 [88-97]		0	1182.62	High	High	High	High	High	High	Not Found	High	High	High	High	High	High	High	High	High	High	59
High	[R].EKDISEENYQAFLEFAVENGIPK.[E]	2xDeamidated [N19; N/Q]	3	3	2	XP_023395442.1; XP_023395433.1; AAN17333.1	XP_023395442.1 [139-161]; XP_023395433.1 [182-204]; AAN17333.1 [123-145]		1	2672.26	Not Found	Not Found	Not Found	Not Found	Not Found	Not Found	Not Found	Not Found	Not Found	Not Found	Not Found	Not Found	Not Found	Not Found	Not Found	High	High	57
High	[K].VIDTDTCPETPT.[-]	1xCarbamidomethyl [C7]	1	1	6	XP_023395442.1	XP_023395442.1 [167-178]		0	1348.59	High	High	Not Found	Not Found	Not Found	Not Found	High	Not Found	Not Found	Not Found	High	Not Found	Not Found	Not Found	Not Found	High	High	50
High	[R].EKDISEENYQAFLEFAVENGIPKENIVK.[V]		3	3	1	XP_023395442.1; XP_023395433.1; AAN17333.1	XP_023395442.1 [139-166]; XP_023395433.1 [182-209]; AAN17333.1 [123-150]		2	3253.63	Not Found	Not Found	Not Found	Not Found	Not Found	Not Found	Not Found	Not Found	Not Found	Not Found	Not Found	High	Not Found	Not Found	Not Found	Not Found	High	48
XP_003422868.1	prolactin-inducible protein [Loxodonta africana]	36	5	100	5	148	16.6	5.03	2280	5	High	High	High	High	High	High	High	High	High	High	High	High	High	High	High	High	1
Confidence	Annotated Sequence	Modifications	# Protein Groups	# Proteins	# PSMs	Master Protein Accessions	Positions in Master Proteins	Modifications in Master Proteins	# Missed Cleavages	Theo. MH+ [Da]	Found in Sample: [S1] F1: Sample, 1 Fr	Found in Sample: [S2] F2: Sample, 1 Fr	Found in Sample: [S3] F3: Sample, 2 Fr	Found in Sample: [S4] F4: Sample, 2 Fr	Found in Sample: [S5] F5: Sample, 3 Fr	Found in Sample: [S6] F6: Sample, 3 Fr	Found in Sample: [S7] F7: Sample, 4 Fr	Found in Sample: [S8] F8: Sample, 4 Fr	Found in Sample: [S9] F9: Sample, 5 Fr	Found in Sample: [S10] F10: Sample, 5 Fr	Found in Sample: [S11] F11: Sample, 6 Fr	Found in Sample: [S12] F12: Sample, 6 Fr	Found in Sample: [S13] F13: Sample, 7 Fr	Found in Sample: [S14] F14: Sample, 7 Fr	Found in Sample: [S15] F15: Sample, 8 Fr	Found in Sample: [S16] F16: Sample, 8 Fr	Confidence (by Search Engine): Mascot	Ions Score (by Search Engine): Mascot
High	[K].SSGQLEGASHDYK.[F]		1	1	24	XP_003422868.1	XP_003422868.1 [75-87]		0	1378.62	High	High	High	High	High	High	High	High	High	High	Not Found	High	Not Found	High	High	High	High	87
High	[K].FTACLCEDYPR.[T]	2xCarbamidomethyl [C4; C6]	1	1	14	XP_003422868.1	XP_003422868.1 [88-98]		0	1431.6	High	High	Not Found	High	High	High	Not Found	High	High	Not Found	Not Found	High	Not Found	Not Found	High	Not Found	High	67
High	[K].LTSEVKECLVVK.[T]	1xCarbamidomethyl [C8]	1	1	8	XP_003422868.1	XP_003422868.1 [59-70]		1	1404.78	Not Found	Not Found	Not Found	Not Found	High	High	High	High	High	High	High	High	Not Found	Not Found	Not Found	Not Found	High	65
High	[R].QLNICPEDR.[A]	1xCarbamidomethyl [C5]	1	1	11	XP_003422868.1	XP_003422868.1 [121-129]		0	1144.54	High	High	High	High	High	High	High	High	High	High	High	Not Found	Not Found	Not Found	Not Found	Not Found	High	56
High	[R].AVIPIKANR.[F]	1xDeamidated [N8]	1	2	9	XP_003422868.1	XP_003422868.1 [130-138]		1	982.604	High	Not Found	Not Found	Not Found	High	High	High	Not Found	High	High	Not Found	Not Found	Not Found	Not Found	Not Found	Not Found	High	45
High	[R].AVIPIKANR.[F]		1	2	34	XP_003422868.1	XP_003422868.1 [130-138]		1	981.62	High	High	High	High	High	High	High	High	High	High	High	High	High	High	Not Found	Not Found	High	45
XP_003411552.1	BPI fold-containing family A member 1 [Loxodonta africana]	14	2	45	2	238	25.1	5.53	1694	2	High	High	Not Found	Not Found	High	High	High	High	High	High	High	High	High	High	High	High	1
Confidence	Annotated Sequence	Modifications	# Protein Groups	# Proteins	# PSMs	Master Protein Accessions	Positions in Master Proteins	Modifications in Master Proteins	# Missed Cleavages	Theo. MH+ [Da]	Found in Sample: [S1] F1: Sample, 1 Fr	Found in Sample: [S2] F2: Sample, 1 Fr	Found in Sample: [S3] F3: Sample, 2 Fr	Found in Sample: [S4] F4: Sample, 2 Fr	Found in Sample: [S5] F5: Sample, 3 Fr	Found in Sample: [S6] F6: Sample, 3 Fr	Found in Sample: [S7] F7: Sample, 4 Fr	Found in Sample: [S8] F8: Sample, 4 Fr	Found in Sample: [S9] F9: Sample, 5 Fr	Found in Sample: [S10] F10: Sample, 5 Fr	Found in Sample: [S11] F11: Sample, 6 Fr	Found in Sample: [S12] F12: Sample, 6 Fr	Found in Sample: [S13] F13: Sample, 7 Fr	Found in Sample: [S14] F14: Sample, 7 Fr	Found in Sample: [S15] F15: Sample, 8 Fr	Found in Sample: [S16] F16: Sample, 8 Fr	Confidence (by Search Engine): Mascot	Ions Score (by Search Engine): Mascot
High	[K].VTDPQLLELGLVQSPDGHR.[L]		1	2	2	XP_003411552.1	XP_003411552.1 [93-111]		0	2074.09	Not Found	Not Found	Not Found	Not Found	Not Found	Not Found	Not Found	Not Found	Not Found	High	Not Found	Not Found	Not Found	Not Found	Not Found	High	High	83
High	[R].LIVGDCTHSPGSLK.[I]	1xCarbamidomethyl [C6]	1	1	43	XP_003411552.1	XP_003411552.1 [157-170]		0	1483.76	High	High	Not Found	Not Found	High	High	High	High	High	High	High	High	High	High	High	High	High	82
AAN17333.1	odorant-binding protein [Elephas maximus]	62	6	29	2	162	18.5	4.44	862	6	Not Found	Not Found	Not Found	Not Found	High	High	Not Found	Not Found	Not Found	Not Found	Not Found	Not Found	Not Found	Not Found	Not Found	Not Found	1
Confidence	Annotated Sequence	Modifications	# Protein Groups	# Proteins	# PSMs	Master Protein Accessions	Positions in Master Proteins	Modifications in Master Proteins	# Missed Cleavages	Theo. MH+ [Da]	Found in Sample: [S1] F1: Sample, 1 Fr	Found in Sample: [S2] F2: Sample, 1 Fr	Found in Sample: [S3] F3: Sample, 2 Fr	Found in Sample: [S4] F4: Sample, 2 Fr	Found in Sample: [S5] F5: Sample, 3 Fr	Found in Sample: [S6] F6: Sample, 3 Fr	Found in Sample: [S7] F7: Sample, 4 Fr	Found in Sample: [S8] F8: Sample, 4 Fr	Found in Sample: [S9] F9: Sample, 5 Fr	Found in Sample: [S10] F10: Sample, 5 Fr	Found in Sample: [S11] F11: Sample, 6 Fr	Found in Sample: [S12] F12: Sample, 6 Fr	Found in Sample: [S13] F13: Sample, 7 Fr	Found in Sample: [S14] F14: Sample, 7 Fr	Found in Sample: [S15] F15: Sample, 8 Fr	Found in Sample: [S16] F16: Sample, 8 Fr	Confidence (by Search Engine): Mascot	Ions Score (by Search Engine): Mascot
High	[K].NEEGNVFEVVGALAR.[E]		2	2	2	XP_023395442.1; AAN17333.1	XP_023395442.1 [124-138]; AAN17333.1 [108-122]		0	1603.81	Not Found	Not Found	Not Found	Not Found	Not Found	Not Found	Not Found	Not Found	Not Found	High	Not Found	High	Not Found	Not Found	Not Found	Not Found	High	74
High	[K].ENGTCQLYNK.[Q]	1xCarbamidomethyl [C5]; 1xDeamidated [N2]	1	1	2	AAN17333.1	AAN17333.1 [61-70]		0	1227.53	Not Found	Not Found	Not Found	Not Found	High	High	Not Found	Not Found	Not Found	Not Found	Not Found	Not Found	Not Found	Not Found	Not Found	Not Found	High	68
High	[R].EKDISEENYQAFLEFAVENGIPK.[E]	1xDeamidated [N19]	3	3	2	XP_023395442.1; XP_023395433.1; AAN17333.1	XP_023395442.1 [139-161]; XP_023395433.1 [182-204]; AAN17333.1 [123-145]		1	2671.28	Not Found	Not Found	Not Found	Not Found	Not Found	High	Not Found	Not Found	Not Found	Not Found	Not Found	High	Not Found	Not Found	Not Found	Not Found	High	68
High	[K].VDFSFIQQAK.[D]		3	3	19	XP_023395442.1; XP_023395433.1; AAN17333.1	XP_023395442.1 [104-113]; XP_023395433.1 [147-156]; AAN17333.1 [88-97]		0	1182.62	High	High	High	High	High	High	Not Found	High	High	High	High	High	High	High	High	High	High	59
High	[R].EKDISEENYQAFLEFAVENGIPK.[E]	2xDeamidated [N19; N/Q]	3	3	2	XP_023395442.1; XP_023395433.1; AAN17333.1	XP_023395442.1 [139-161]; XP_023395433.1 [182-204]; AAN17333.1 [123-145]		1	2672.26	Not Found	Not Found	Not Found	Not Found	Not Found	Not Found	Not Found	Not Found	Not Found	Not Found	Not Found	Not Found	Not Found	Not Found	Not Found	High	High	57
High	[M].LEEPLLDEYCSEISGTWYTIYEASANIEVLSENSPLR.[G]	1xCarbamidomethyl [C10]; 1xDeamidated [N26]	1	1	1	AAN17333.1	AAN17333.1 [2-38]		0	4292.01	Not Found	Not Found	Not Found	Not Found	High	Not Found	Not Found	Not Found	Not Found	Not Found	Not Found	Not Found	Not Found	Not Found	Not Found	Not Found	High	51
High	[R].EKDISEENYQAFLEFAVENGIPKENIVK.[V]		3	3	1	XP_023395442.1; XP_023395433.1; AAN17333.1	XP_023395442.1 [139-166]; XP_023395433.1 [182-209]; AAN17333.1 [123-150]		2	3253.63	Not Found	Not Found	Not Found	Not Found	Not Found	Not Found	Not Found	Not Found	Not Found	Not Found	Not Found	High	Not Found	Not Found	Not Found	Not Found	High	48
XP_006859607.1	lysozyme C [Chrysochloris asiatica]	13	2	17	1	148	16.8	9.44	695	2	Not Found	Not Found	Not Found	Not Found	Not Found	Not Found	Not Found	Not Found	Not Found	Not Found	Not Found	Not Found	High	Not Found	Not Found	High	1
Confidence	Annotated Sequence	Modifications	# Protein Groups	# Proteins	# PSMs	Master Protein Accessions	Positions in Master Proteins	Modifications in Master Proteins	# Missed Cleavages	Theo. MH+ [Da]	Found in Sample: [S1] F1: Sample, 1 Fr	Found in Sample: [S2] F2: Sample, 1 Fr	Found in Sample: [S3] F3: Sample, 2 Fr	Found in Sample: [S4] F4: Sample, 2 Fr	Found in Sample: [S5] F5: Sample, 3 Fr	Found in Sample: [S6] F6: Sample, 3 Fr	Found in Sample: [S7] F7: Sample, 4 Fr	Found in Sample: [S8] F8: Sample, 4 Fr	Found in Sample: [S9] F9: Sample, 5 Fr	Found in Sample: [S10] F10: Sample, 5 Fr	Found in Sample: [S11] F11: Sample, 6 Fr	Found in Sample: [S12] F12: Sample, 6 Fr	Found in Sample: [S13] F13: Sample, 7 Fr	Found in Sample: [S14] F14: Sample, 7 Fr	Found in Sample: [S15] F15: Sample, 8 Fr	Found in Sample: [S16] F16: Sample, 8 Fr	Confidence (by Search Engine): Mascot	Ions Score (by Search Engine): Mascot
High	[KR].STDYGIFQINSR.[YW]	1xDeamidated [N10]	2	10	6	CDM98847.1; XP_006859607.1	CDM98847.1 [89-100]; XP_006859607.1 [69-80]		0	1401.66	Not Found	Not Found	Not Found	Not Found	Not Found	Not Found	Not Found	Not Found	Not Found	Not Found	High	High	Not Found	Not Found	Not Found	High	High	88
High	[KR].STDYGIFQINSR.[YW]		2	10	9	CDM98847.1; XP_006859607.1	CDM98847.1 [89-100]; XP_006859607.1 [69-80]		0	1400.68	Not Found	Not Found	Not Found	Not Found	High	Not Found	Not Found	High	Not Found	High	High	High	High	Not Found	Not Found	High	High	75
High	[R].LGMDGYR.[G]		1	1	2	XP_006859607.1	XP_006859607.1 [33-39]		0	811.377	Not Found	Not Found	Not Found	Not Found	Not Found	Not Found	Not Found	Not Found	Not Found	Not Found	Not Found	Not Found	High	Not Found	Not Found	High	High	49
CDM98847.1	TPA: lysozyme F2 [Loxodonta africana]	14	2	16	1	168	18.8	9.09	717	2	Not Found	Not Found	Not Found	Not Found	Not Found	Not Found	Not Found	Not Found	Not Found	Not Found	Not Found	High	Not Found	Not Found	Not Found	Not Found	1
Confidence	Annotated Sequence	Modifications	# Protein Groups	# Proteins	# PSMs	Master Protein Accessions	Positions in Master Proteins	Modifications in Master Proteins	# Missed Cleavages	Theo. MH+ [Da]	Found in Sample: [S1] F1: Sample, 1 Fr	Found in Sample: [S2] F2: Sample, 1 Fr	Found in Sample: [S3] F3: Sample, 2 Fr	Found in Sample: [S4] F4: Sample, 2 Fr	Found in Sample: [S5] F5: Sample, 3 Fr	Found in Sample: [S6] F6: Sample, 3 Fr	Found in Sample: [S7] F7: Sample, 4 Fr	Found in Sample: [S8] F8: Sample, 4 Fr	Found in Sample: [S9] F9: Sample, 5 Fr	Found in Sample: [S10] F10: Sample, 5 Fr	Found in Sample: [S11] F11: Sample, 6 Fr	Found in Sample: [S12] F12: Sample, 6 Fr	Found in Sample: [S13] F13: Sample, 7 Fr	Found in Sample: [S14] F14: Sample, 7 Fr	Found in Sample: [S15] F15: Sample, 8 Fr	Found in Sample: [S16] F16: Sample, 8 Fr	Confidence (by Search Engine): Mascot	Ions Score (by Search Engine): Mascot
High	[KR].STDYGIFQINSR.[YW]	1xDeamidated [N10]	2	10	6	CDM98847.1; XP_006859607.1	CDM98847.1 [89-100]; XP_006859607.1 [69-80]		0	1401.66	Not Found	Not Found	Not Found	Not Found	Not Found	Not Found	Not Found	Not Found	Not Found	Not Found	High	High	Not Found	Not Found	Not Found	High	High	88
High	[KR].STDYGIFQINSR.[YW]		2	10	9	CDM98847.1; XP_006859607.1	CDM98847.1 [89-100]; XP_006859607.1 [69-80]		0	1400.68	Not Found	Not Found	Not Found	Not Found	High	Not Found	Not Found	High	Not Found	High	High	High	High	Not Found	Not Found	High	High	75
High	[R].GISLANWVCLAK.[H]	1xCarbamidomethyl [C9]	1	3	1	CDM98847.1	CDM98847.1 [60-71]		0	1331.71	Not Found	Not Found	Not Found	Not Found	Not Found	Not Found	Not Found	Not Found	Not Found	Not Found	Not Found	High	Not Found	Not Found	Not Found	Not Found	High	72
XP_023398488.1	uncharacterized protein LOC104847378 [Loxodonta africana]	7	2	16	2	306	32.4	8.07	561	2	Not Found	High	High	High	High	High	Not Found	Not Found	Not Found	High	High	Not Found	Not Found	High	Not Found	Not Found	1
Confidence	Annotated Sequence	Modifications	# Protein Groups	# Proteins	# PSMs	Master Protein Accessions	Positions in Master Proteins	Modifications in Master Proteins	# Missed Cleavages	Theo. MH+ [Da]	Found in Sample: [S1] F1: Sample, 1 Fr	Found in Sample: [S2] F2: Sample, 1 Fr	Found in Sample: [S3] F3: Sample, 2 Fr	Found in Sample: [S4] F4: Sample, 2 Fr	Found in Sample: [S5] F5: Sample, 3 Fr	Found in Sample: [S6] F6: Sample, 3 Fr	Found in Sample: [S7] F7: Sample, 4 Fr	Found in Sample: [S8] F8: Sample, 4 Fr	Found in Sample: [S9] F9: Sample, 5 Fr	Found in Sample: [S10] F10: Sample, 5 Fr	Found in Sample: [S11] F11: Sample, 6 Fr	Found in Sample: [S12] F12: Sample, 6 Fr	Found in Sample: [S13] F13: Sample, 7 Fr	Found in Sample: [S14] F14: Sample, 7 Fr	Found in Sample: [S15] F15: Sample, 8 Fr	Found in Sample: [S16] F16: Sample, 8 Fr	Confidence (by Search Engine): Mascot	Ions Score (by Search Engine): Mascot
High	[K].SQGETVTINCK.[A]	1xCarbamidomethyl [C10]; 1xDeamidated [N/Q]	1	1	5	XP_023398488.1	XP_023398488.1 [47-57]		0	1237.57	Not Found	High	High	High	Not Found	High	Not Found	Not Found	Not Found	Not Found	Not Found	Not Found	Not Found	Not Found	Not Found	Not Found	High	81
High	[K].SQGETVTINCK.[A]	1xCarbamidomethyl [C10]	1	1	7	XP_023398488.1	XP_023398488.1 [47-57]		0	1236.59	Not Found	Not Found	Not Found	High	High	High	Not Found	Not Found	Not Found	High	High	Not Found	Not Found	High	Not Found	Not Found	High	81
High	[K].LLIYGASSR.[A]		1	1	4	XP_023398488.1	XP_023398488.1 [79-87]		0	979.557	Not Found	Not Found	High	High	High	High	Not Found	Not Found	Not Found	Not Found	Not Found	Not Found	Not Found	Not Found	Not Found	Not Found	High	67
QQK85109.1	Beta-2-microglobulin, partial [Loxodonta africana]	30	5	14	5	120	13.7	6.52	511	5	Not Found	Not Found	Not Found	Not Found	Not Found	Not Found	Not Found	Not Found	Not Found	Not Found	Not Found	Not Found	Not Found	High	High	High	1
Confidence	Annotated Sequence	Modifications	# Protein Groups	# Proteins	# PSMs	Master Protein Accessions	Positions in Master Proteins	Modifications in Master Proteins	# Missed Cleavages	Theo. MH+ [Da]	Found in Sample: [S1] F1: Sample, 1 Fr	Found in Sample: [S2] F2: Sample, 1 Fr	Found in Sample: [S3] F3: Sample, 2 Fr	Found in Sample: [S4] F4: Sample, 2 Fr	Found in Sample: [S5] F5: Sample, 3 Fr	Found in Sample: [S6] F6: Sample, 3 Fr	Found in Sample: [S7] F7: Sample, 4 Fr	Found in Sample: [S8] F8: Sample, 4 Fr	Found in Sample: [S9] F9: Sample, 5 Fr	Found in Sample: [S10] F10: Sample, 5 Fr	Found in Sample: [S11] F11: Sample, 6 Fr	Found in Sample: [S12] F12: Sample, 6 Fr	Found in Sample: [S13] F13: Sample, 7 Fr	Found in Sample: [S14] F14: Sample, 7 Fr	Found in Sample: [S15] F15: Sample, 8 Fr	Found in Sample: [S16] F16: Sample, 8 Fr	Confidence (by Search Engine): Mascot	Ions Score (by Search Engine): Mascot
High	[K].KITENVEQSDLSFSK.[D]		1	2	1	QQK85109.1	QQK85109.1 [65-79]		1	1724.87	Not Found	Not Found	Not Found	Not Found	Not Found	Not Found	Not Found	Not Found	Not Found	Not Found	Not Found	Not Found	Not Found	Not Found	Not Found	High	High	115
High	[K].ITENVEQSDLSFSK.[D]		1	2	2	QQK85109.1	QQK85109.1 [66-79]		0	1596.78	Not Found	Not Found	Not Found	Not Found	Not Found	Not Found	Not Found	Not Found	Not Found	Not Found	Not Found	Not Found	Not Found	Not Found	High	High	High	105
High	[R].VEHAALQQPMVVK.[W]		1	2	5	QQK85109.1	QQK85109.1 [103-115]		0	1449.79	Not Found	Not Found	Not Found	Not Found	Not Found	Not Found	Not Found	Not Found	Not Found	Not Found	Not Found	Not Found	Not Found	High	High	High	High	62
High	[R].VEHAALQQPMVVK.[W]	1xDeamidated [Q7]	1	2	2	QQK85109.1	QQK85109.1 [103-115]		0	1450.77	Not Found	Not Found	Not Found	Not Found	Not Found	Not Found	Not Found	Not Found	Not Found	Not Found	Not Found	Not Found	Not Found	Not Found	High	High	High	54
High	[R].VEHAALQQPMVVK.[W]	1xOxidation [M10]	1	2	1	QQK85109.1	QQK85109.1 [103-115]		0	1465.78	Not Found	Not Found	Not Found	Not Found	Not Found	Not Found	Not Found	Not Found	Not Found	Not Found	Not Found	Not Found	Not Found	Not Found	Not Found	High	High	52
High	[R].VEHAALQQPMVVK.[W]	1xDeamidated [Q7]; 1xOxidation [M10]	1	2	1	QQK85109.1	QQK85109.1 [103-115]		0	1466.77	Not Found	Not Found	Not Found	Not Found	Not Found	Not Found	Not Found	Not Found	Not Found	Not Found	Not Found	Not Found	Not Found	Not Found	High	Not Found	High	52
High	[K].IDLYKNGK.[K]	1xDeamidated [N6]	1	2	1	QQK85109.1	QQK85109.1 [57-64]		1	951.515	Not Found	Not Found	Not Found	Not Found	Not Found	Not Found	Not Found	Not Found	Not Found	Not Found	Not Found	Not Found	Not Found	Not Found	High	Not Found	High	46
High	[K].IDLYKNGKK.[I]	1xDeamidated [N6]	1	2	1	QQK85109.1	QQK85109.1 [57-65]		2	1079.61	Not Found	Not Found	Not Found	Not Found	Not Found	Not Found	Not Found	Not Found	Not Found	Not Found	Not Found	Not Found	Not Found	High	Not Found	Not Found	High	41
XP_003411668.1	cystatin-C [Loxodonta africana]	23	3	12	3	146	15.8	8.75	588	3	Not Found	Not Found	Not Found	Not Found	Not Found	Not Found	Not Found	Not Found	Not Found	Not Found	Not Found	Not Found	High	High	Not Found	Not Found	1
Confidence	Annotated Sequence	Modifications	# Protein Groups	# Proteins	# PSMs	Master Protein Accessions	Positions in Master Proteins	Modifications in Master Proteins	# Missed Cleavages	Theo. MH+ [Da]	Found in Sample: [S1] F1: Sample, 1 Fr	Found in Sample: [S2] F2: Sample, 1 Fr	Found in Sample: [S3] F3: Sample, 2 Fr	Found in Sample: [S4] F4: Sample, 2 Fr	Found in Sample: [S5] F5: Sample, 3 Fr	Found in Sample: [S6] F6: Sample, 3 Fr	Found in Sample: [S7] F7: Sample, 4 Fr	Found in Sample: [S8] F8: Sample, 4 Fr	Found in Sample: [S9] F9: Sample, 5 Fr	Found in Sample: [S10] F10: Sample, 5 Fr	Found in Sample: [S11] F11: Sample, 6 Fr	Found in Sample: [S12] F12: Sample, 6 Fr	Found in Sample: [S13] F13: Sample, 7 Fr	Found in Sample: [S14] F14: Sample, 7 Fr	Found in Sample: [S15] F15: Sample, 8 Fr	Found in Sample: [S16] F16: Sample, 8 Fr	Confidence (by Search Engine): Mascot	Ions Score (by Search Engine): Mascot
High	[R].LLGGIMDADENEEGVQR.[A]	1xOxidation [M6]	1	1	5	XP_003411668.1	XP_003411668.1 [35-51]		0	1861.86	Not Found	Not Found	Not Found	Not Found	Not Found	Not Found	Not Found	Not Found	Not Found	Not Found	Not Found	Not Found	High	High	Not Found	Not Found	High	108
High	[R].LLGGIMDADENEEGVQR.[A]	1xDeamidated [N11]; 1xOxidation [M6]	1	1	1	XP_003411668.1	XP_003411668.1 [35-51]		0	1862.84	Not Found	Not Found	Not Found	Not Found	Not Found	Not Found	Not Found	Not Found	Not Found	Not Found	Not Found	Not Found	Not Found	High	Not Found	Not Found	High	87
High	[R].LLGGIMDADENEEGVQR.[A]		1	1	2	XP_003411668.1	XP_003411668.1 [35-51]		0	1845.86	Not Found	Not Found	Not Found	Not Found	Not Found	Not Found	Not Found	Not Found	Not Found	Not Found	Not Found	Not Found	Not Found	High	Not Found	Not Found	High	87
High	[R].ALDFAISEYNK.[A]		1	2	2	XP_003411668.1	XP_003411668.1 [52-62]		0	1270.63	Not Found	Not Found	Not Found	Not Found	Not Found	Not Found	Not Found	Not Found	Not Found	Not Found	Not Found	Not Found	High	High	Not Found	Not Found	High	74
High	[R].VVQVVR.[A]		1	2	2	XP_003411668.1	XP_003411668.1 [72-77]		0	699.451	Not Found	Not Found	Not Found	Not Found	Not Found	Not Found	Not Found	Not Found	Not Found	Not Found	Not Found	Not Found	High	High	Not Found	Not Found	High	42
XP_023413991.1	heat shock cognate 71 kDa protein [Loxodonta africana]	4	1	12	1	650	71.1	5.52	407	1	High	High	High	Not Found	High	High	High	High	High	High	Not Found	Not Found	High	Not Found	High	Not Found	1
Confidence	Annotated Sequence	Modifications	# Protein Groups	# Proteins	# PSMs	Master Protein Accessions	Positions in Master Proteins	Modifications in Master Proteins	# Missed Cleavages	Theo. MH+ [Da]	Found in Sample: [S1] F1: Sample, 1 Fr	Found in Sample: [S2] F2: Sample, 1 Fr	Found in Sample: [S3] F3: Sample, 2 Fr	Found in Sample: [S4] F4: Sample, 2 Fr	Found in Sample: [S5] F5: Sample, 3 Fr	Found in Sample: [S6] F6: Sample, 3 Fr	Found in Sample: [S7] F7: Sample, 4 Fr	Found in Sample: [S8] F8: Sample, 4 Fr	Found in Sample: [S9] F9: Sample, 5 Fr	Found in Sample: [S10] F10: Sample, 5 Fr	Found in Sample: [S11] F11: Sample, 6 Fr	Found in Sample: [S12] F12: Sample, 6 Fr	Found in Sample: [S13] F13: Sample, 7 Fr	Found in Sample: [S14] F14: Sample, 7 Fr	Found in Sample: [S15] F15: Sample, 8 Fr	Found in Sample: [S16] F16: Sample, 8 Fr	Confidence (by Search Engine): Mascot	Ions Score (by Search Engine): Mascot
High	[KR].NVLIFDLGGGTFDVSILTIEDGIFEVK.[S]		1	13	10	XP_023413991.1	XP_023413991.1 [194-220]		0	2911.53	High	High	Not Found	Not Found	Not Found	High	High	High	High	High	Not Found	Not Found	High	Not Found	High	Not Found	High	80
High	[KR].NVLIFDLGGGTFDVSILTIEDGIFEVK.[S]	1xDeamidated [N1]	1	13	2	XP_023413991.1	XP_023413991.1 [194-220]		0	2912.52	Not Found	Not Found	High	Not Found	High	Not Found	Not Found	Not Found	Not Found	Not Found	Not Found	Not Found	Not Found	Not Found	Not Found	Not Found	High	49
XP_003404193.2	cysteine-rich secretory protein 3-like [Loxodonta africana]	21	5	12	5	244	27.1	7.64	325	5	High	High	High	High	High	Not Found	Not Found	Not Found	Not Found	Not Found	Not Found	Not Found	Not Found	Not Found	Not Found	Not Found	1
Confidence	Annotated Sequence	Modifications	# Protein Groups	# Proteins	# PSMs	Master Protein Accessions	Positions in Master Proteins	Modifications in Master Proteins	# Missed Cleavages	Theo. MH+ [Da]	Found in Sample: [S1] F1: Sample, 1 Fr	Found in Sample: [S2] F2: Sample, 1 Fr	Found in Sample: [S3] F3: Sample, 2 Fr	Found in Sample: [S4] F4: Sample, 2 Fr	Found in Sample: [S5] F5: Sample, 3 Fr	Found in Sample: [S6] F6: Sample, 3 Fr	Found in Sample: [S7] F7: Sample, 4 Fr	Found in Sample: [S8] F8: Sample, 4 Fr	Found in Sample: [S9] F9: Sample, 5 Fr	Found in Sample: [S10] F10: Sample, 5 Fr	Found in Sample: [S11] F11: Sample, 6 Fr	Found in Sample: [S12] F12: Sample, 6 Fr	Found in Sample: [S13] F13: Sample, 7 Fr	Found in Sample: [S14] F14: Sample, 7 Fr	Found in Sample: [S15] F15: Sample, 8 Fr	Found in Sample: [S16] F16: Sample, 8 Fr	Confidence (by Search Engine): Mascot	Ions Score (by Search Engine): Mascot
High	[K].MGWDNEAAK.[N]		1	1	3	XP_003404193.2	XP_003404193.2 [62-70]		0	1021.44	Not Found	High	High	High	Not Found	Not Found	Not Found	Not Found	Not Found	Not Found	Not Found	Not Found	Not Found	Not Found	Not Found	Not Found	High	64
High	[K].MFTCTHALVR.[N]	1xCarbamidomethyl [C4]; 1xOxidation [M1]	1	1	1	XP_003404193.2	XP_003404193.2 [221-230]		0	1251.6	Not Found	High	Not Found	Not Found	Not Found	Not Found	Not Found	Not Found	Not Found	Not Found	Not Found	Not Found	Not Found	Not Found	Not Found	Not Found	High	61
High	[K].MFTCTHALVR.[N]	1xCarbamidomethyl [C4]	1	1	3	XP_003404193.2	XP_003404193.2 [221-230]		0	1235.6	Not Found	High	High	High	Not Found	Not Found	Not Found	Not Found	Not Found	Not Found	Not Found	Not Found	Not Found	Not Found	Not Found	Not Found	High	61
High	[R].RAVSPEASDMLK.[M]		1	1	3	XP_003404193.2	XP_003404193.2 [50-61]		1	1303.67	High	High	Not Found	Not Found	High	Not Found	Not Found	Not Found	Not Found	Not Found	Not Found	Not Found	Not Found	Not Found	Not Found	Not Found	High	59
High	[K].GLCTNSCGYEDAYSNCPDLKK.[M]	3xCarbamidomethyl [C3; C7; C16]	1	1	1	XP_003404193.2	XP_003404193.2 [200-220]		1	2452.02	Not Found	Not Found	Not Found	High	Not Found	Not Found	Not Found	Not Found	Not Found	Not Found	Not Found	Not Found	Not Found	Not Found	Not Found	Not Found	High	58
High	[R].AVSPEASDMLK.[M]	1xOxidation [M9]	1	1	1	XP_003404193.2	XP_003404193.2 [51-61]		0	1163.56	Not Found	Not Found	Not Found	High	Not Found	Not Found	Not Found	Not Found	Not Found	Not Found	Not Found	Not Found	Not Found	Not Found	Not Found	Not Found	High	44
XP_006869184.1	armadillo repeat-containing X-linked protein 5 [Chrysochloris asiatica]	1	1	9	1	678	76.1	9.2	126	1	High	Not Found	High	Not Found	High	High	High	High	Not Found	Not Found	Not Found	Not Found	Not Found	Not Found	Not Found	Not Found	1
Confidence	Annotated Sequence	Modifications	# Protein Groups	# Proteins	# PSMs	Master Protein Accessions	Positions in Master Proteins	Modifications in Master Proteins	# Missed Cleavages	Theo. MH+ [Da]	Found in Sample: [S1] F1: Sample, 1 Fr	Found in Sample: [S2] F2: Sample, 1 Fr	Found in Sample: [S3] F3: Sample, 2 Fr	Found in Sample: [S4] F4: Sample, 2 Fr	Found in Sample: [S5] F5: Sample, 3 Fr	Found in Sample: [S6] F6: Sample, 3 Fr	Found in Sample: [S7] F7: Sample, 4 Fr	Found in Sample: [S8] F8: Sample, 4 Fr	Found in Sample: [S9] F9: Sample, 5 Fr	Found in Sample: [S10] F10: Sample, 5 Fr	Found in Sample: [S11] F11: Sample, 6 Fr	Found in Sample: [S12] F12: Sample, 6 Fr	Found in Sample: [S13] F13: Sample, 7 Fr	Found in Sample: [S14] F14: Sample, 7 Fr	Found in Sample: [S15] F15: Sample, 8 Fr	Found in Sample: [S16] F16: Sample, 8 Fr	Confidence (by Search Engine): Mascot	Ions Score (by Search Engine): Mascot
High	[KT].ILNLTK.[ND]	1xDeamidated [N3]	1	1	9	XP_006869184.1	XP_006869184.1 [48-53]; [443-448]		0	702.44	High	Not Found	High	Not Found	High	High	High	High	Not Found	Not Found	Not Found	Not Found	Not Found	Not Found	Not Found	Not Found	High	43
XP_003414202.1	serum albumin [Loxodonta africana]	8	4	7	4	609	68.8	6.15	206	4	High	High	Not Found	High	Not Found	High	Not Found	Not Found	Not Found	Not Found	Not Found	Not Found	Not Found	Not Found	Not Found	Not Found	1
Confidence	Annotated Sequence	Modifications	# Protein Groups	# Proteins	# PSMs	Master Protein Accessions	Positions in Master Proteins	Modifications in Master Proteins	# Missed Cleavages	Theo. MH+ [Da]	Found in Sample: [S1] F1: Sample, 1 Fr	Found in Sample: [S2] F2: Sample, 1 Fr	Found in Sample: [S3] F3: Sample, 2 Fr	Found in Sample: [S4] F4: Sample, 2 Fr	Found in Sample: [S5] F5: Sample, 3 Fr	Found in Sample: [S6] F6: Sample, 3 Fr	Found in Sample: [S7] F7: Sample, 4 Fr	Found in Sample: [S8] F8: Sample, 4 Fr	Found in Sample: [S9] F9: Sample, 5 Fr	Found in Sample: [S10] F10: Sample, 5 Fr	Found in Sample: [S11] F11: Sample, 6 Fr	Found in Sample: [S12] F12: Sample, 6 Fr	Found in Sample: [S13] F13: Sample, 7 Fr	Found in Sample: [S14] F14: Sample, 7 Fr	Found in Sample: [S15] F15: Sample, 8 Fr	Found in Sample: [S16] F16: Sample, 8 Fr	Confidence (by Search Engine): Mascot	Ions Score (by Search Engine): Mascot
High	[K].TVTGQFTGMVEK.[C]		1	2	3	XP_003414202.1	XP_003414202.1 [571-582]		0	1297.65	Not Found	High	Not Found	High	Not Found	High	Not Found	Not Found	Not Found	Not Found	Not Found	Not Found	Not Found	Not Found	Not Found	Not Found	High	56
High	[K].CCTESLVNR.[R]	2xCarbamidomethyl [C1; C2]	1	5	1	XP_003414202.1	XP_003414202.1 [501-509]		0	1138.5	High	Not Found	Not Found	Not Found	Not Found	Not Found	Not Found	Not Found	Not Found	Not Found	Not Found	Not Found	Not Found	Not Found	Not Found	Not Found	High	54
High	[K].CCAAEDKEACFAEEGPK.[L]	3xCarbamidomethyl [C1; C2; C10]	1	2	1	XP_003414202.1	XP_003414202.1 [583-599]		1	1971.79	Not Found	High	Not Found	Not Found	Not Found	Not Found	Not Found	Not Found	Not Found	Not Found	Not Found	Not Found	Not Found	Not Found	Not Found	Not Found	High	51
High	[K].YICDNQETLSSK.[L]	1xCarbamidomethyl [C3]	1	2	1	XP_003414202.1	XP_003414202.1 [288-299]		0	1457.66	High	Not Found	Not Found	Not Found	Not Found	Not Found	Not Found	Not Found	Not Found	Not Found	Not Found	Not Found	Not Found	Not Found	Not Found	Not Found	High	50
High	[K].TVTGQFTGMVEK.[C]	1xOxidation [M9]	1	2	1	XP_003414202.1	XP_003414202.1 [571-582]		0	1313.64	High	Not Found	Not Found	Not Found	Not Found	Not Found	Not Found	Not Found	Not Found	Not Found	Not Found	Not Found	Not Found	Not Found	Not Found	Not Found	High	48
XP_023580359.1	DNA-binding protein RFX5 isoform X1 [Trichechus manatus latirostris]	1	1	6	1	612	65.5	9.33	84	1	Not Found	Not Found	Not Found	Not Found	Not Found	Not Found	High	High	High	High	Not Found	Not Found	Not Found	Not Found	Not Found	Not Found	1
Confidence	Annotated Sequence	Modifications	# Protein Groups	# Proteins	# PSMs	Master Protein Accessions	Positions in Master Proteins	Modifications in Master Proteins	# Missed Cleavages	Theo. MH+ [Da]	Found in Sample: [S1] F1: Sample, 1 Fr	Found in Sample: [S2] F2: Sample, 1 Fr	Found in Sample: [S3] F3: Sample, 2 Fr	Found in Sample: [S4] F4: Sample, 2 Fr	Found in Sample: [S5] F5: Sample, 3 Fr	Found in Sample: [S6] F6: Sample, 3 Fr	Found in Sample: [S7] F7: Sample, 4 Fr	Found in Sample: [S8] F8: Sample, 4 Fr	Found in Sample: [S9] F9: Sample, 5 Fr	Found in Sample: [S10] F10: Sample, 5 Fr	Found in Sample: [S11] F11: Sample, 6 Fr	Found in Sample: [S12] F12: Sample, 6 Fr	Found in Sample: [S13] F13: Sample, 7 Fr	Found in Sample: [S14] F14: Sample, 7 Fr	Found in Sample: [S15] F15: Sample, 8 Fr	Found in Sample: [S16] F16: Sample, 8 Fr	Confidence (by Search Engine): Mascot	Ions Score (by Search Engine): Mascot
High	[K].ILLVAPK.[V]		1	1	6	XP_023580359.1	XP_023580359.1 [554-560]		0	753.523	Not Found	Not Found	Not Found	Not Found	Not Found	Not Found	High	High	High	High	Not Found	Not Found	Not Found	Not Found	Not Found	Not Found	High	29
XP_023415611.1	deleted in malignant brain tumors 1 protein-like [Loxodonta africana]	5	2	6	2	1266	139.1	7.05	299	2	Not Found	Not Found	Not Found	High	Not Found	High	Not Found	High	Not Found	High	Not Found	Not Found	Not Found	Not Found	Not Found	High	1
Confidence	Annotated Sequence	Modifications	# Protein Groups	# Proteins	# PSMs	Master Protein Accessions	Positions in Master Proteins	Modifications in Master Proteins	# Missed Cleavages	Theo. MH+ [Da]	Found in Sample: [S1] F1: Sample, 1 Fr	Found in Sample: [S2] F2: Sample, 1 Fr	Found in Sample: [S3] F3: Sample, 2 Fr	Found in Sample: [S4] F4: Sample, 2 Fr	Found in Sample: [S5] F5: Sample, 3 Fr	Found in Sample: [S6] F6: Sample, 3 Fr	Found in Sample: [S7] F7: Sample, 4 Fr	Found in Sample: [S8] F8: Sample, 4 Fr	Found in Sample: [S9] F9: Sample, 5 Fr	Found in Sample: [S10] F10: Sample, 5 Fr	Found in Sample: [S11] F11: Sample, 6 Fr	Found in Sample: [S12] F12: Sample, 6 Fr	Found in Sample: [S13] F13: Sample, 7 Fr	Found in Sample: [S14] F14: Sample, 7 Fr	Found in Sample: [S15] F15: Sample, 8 Fr	Found in Sample: [S16] F16: Sample, 8 Fr	Confidence (by Search Engine): Mascot	Ions Score (by Search Engine): Mascot
High	[RQ].FGQGSGQIVLDDVR.[C]		1	1	2	XP_023415611.1	XP_023415611.1 [245-258]; [389-402]		0	1490.76	Not Found	Not Found	Not Found	Not Found	Not Found	High	Not Found	High	Not Found	Not Found	Not Found	Not Found	Not Found	Not Found	Not Found	Not Found	High	86
High	[R].QLGCGWAISAPGNAR.[F]	1xCarbamidomethyl [C4]	1	1	3	XP_023415611.1	XP_023415611.1 [230-244]; [773-787]		0	1557.76	Not Found	Not Found	Not Found	High	Not Found	Not Found	Not Found	Not Found	Not Found	High	Not Found	Not Found	Not Found	Not Found	Not Found	High	High	67
High	[RQ].FGQGSGQIVLDDVR.[C]	1xDeamidated [Q3]	1	1	1	XP_023415611.1	XP_023415611.1 [245-258]; [389-402]		0	1491.74	Not Found	Not Found	Not Found	High	Not Found	Not Found	Not Found	Not Found	Not Found	Not Found	Not Found	Not Found	Not Found	Not Found	Not Found	Not Found	High	64
XP_007936407.2	NAD-dependent protein lipoamidase sirtuin-4, mitochondrial [Orycteropus afer afer]	2	1	5	1	406	45.1	10.56	81	1	High	Not Found	Not Found	Not Found	Not Found	Not Found	Not Found	Not Found	Not Found	High	Not Found	High	Not Found	High	Not Found	High	1
Confidence	Annotated Sequence	Modifications	# Protein Groups	# Proteins	# PSMs	Master Protein Accessions	Positions in Master Proteins	Modifications in Master Proteins	# Missed Cleavages	Theo. MH+ [Da]	Found in Sample: [S1] F1: Sample, 1 Fr	Found in Sample: [S2] F2: Sample, 1 Fr	Found in Sample: [S3] F3: Sample, 2 Fr	Found in Sample: [S4] F4: Sample, 2 Fr	Found in Sample: [S5] F5: Sample, 3 Fr	Found in Sample: [S6] F6: Sample, 3 Fr	Found in Sample: [S7] F7: Sample, 4 Fr	Found in Sample: [S8] F8: Sample, 4 Fr	Found in Sample: [S9] F9: Sample, 5 Fr	Found in Sample: [S10] F10: Sample, 5 Fr	Found in Sample: [S11] F11: Sample, 6 Fr	Found in Sample: [S12] F12: Sample, 6 Fr	Found in Sample: [S13] F13: Sample, 7 Fr	Found in Sample: [S14] F14: Sample, 7 Fr	Found in Sample: [S15] F15: Sample, 8 Fr	Found in Sample: [S16] F16: Sample, 8 Fr	Confidence (by Search Engine): Mascot	Ions Score (by Search Engine): Mascot
High	[K].MSFGLKVR.[S]		1	1	5	XP_007936407.2	XP_007936407.2 [95-102]		1	937.529	High	Not Found	Not Found	Not Found	Not Found	Not Found	Not Found	Not Found	Not Found	High	Not Found	High	Not Found	High	Not Found	High	High	45
XP_006900914.1	salivary lipocalin-like [Elephantulus edwardii]	9	3	4	3	240	27.2	5.19	106	3	High	Not Found	Not Found	Not Found	High	High	Not Found	Not Found	Not Found	Not Found	Not Found	Not Found	Not Found	Not Found	Not Found	High	1
Confidence	Annotated Sequence	Modifications	# Protein Groups	# Proteins	# PSMs	Master Protein Accessions	Positions in Master Proteins	Modifications in Master Proteins	# Missed Cleavages	Theo. MH+ [Da]	Found in Sample: [S1] F1: Sample, 1 Fr	Found in Sample: [S2] F2: Sample, 1 Fr	Found in Sample: [S3] F3: Sample, 2 Fr	Found in Sample: [S4] F4: Sample, 2 Fr	Found in Sample: [S5] F5: Sample, 3 Fr	Found in Sample: [S6] F6: Sample, 3 Fr	Found in Sample: [S7] F7: Sample, 4 Fr	Found in Sample: [S8] F8: Sample, 4 Fr	Found in Sample: [S9] F9: Sample, 5 Fr	Found in Sample: [S10] F10: Sample, 5 Fr	Found in Sample: [S11] F11: Sample, 6 Fr	Found in Sample: [S12] F12: Sample, 6 Fr	Found in Sample: [S13] F13: Sample, 7 Fr	Found in Sample: [S14] F14: Sample, 7 Fr	Found in Sample: [S15] F15: Sample, 8 Fr	Found in Sample: [S16] F16: Sample, 8 Fr	Confidence (by Search Engine): Mascot	Ions Score (by Search Engine): Mascot
High	[K].QYGIPEENIIDLTK.[V]	1xGln->pyro-Glu [N-Term]	1	1	2	XP_006900914.1	XP_006900914.1 [145-158]		0	1615.82	Not Found	Not Found	Not Found	Not Found	Not Found	High	Not Found	Not Found	Not Found	Not Found	Not Found	Not Found	Not Found	Not Found	Not Found	High	High	57
High	[K].EKFVEYCK.[Q]	1xCarbamidomethyl [C7]	1	1	1	XP_006900914.1	XP_006900914.1 [137-144]		1	1102.52	Not Found	Not Found	Not Found	Not Found	High	Not Found	Not Found	Not Found	Not Found	Not Found	Not Found	Not Found	Not Found	Not Found	Not Found	Not Found	High	46
High	[K].FVEYCK.[Q]	1xCarbamidomethyl [C5]	1	1	1	XP_006900914.1	XP_006900914.1 [139-144]		0	845.386	High	Not Found	Not Found	Not Found	Not Found	Not Found	Not Found	Not Found	Not Found	Not Found	Not Found	Not Found	Not Found	Not Found	Not Found	Not Found	High	41
XP_023413609.1	proSAAS [Loxodonta africana]	14	3	4	3	240	25.4	9.92	145	3	Not Found	Not Found	Not Found	Not Found	Not Found	Not Found	Not Found	Not Found	Not Found	Not Found	Not Found	Not Found	Not Found	Not Found	High	High	1
Confidence	Annotated Sequence	Modifications	# Protein Groups	# Proteins	# PSMs	Master Protein Accessions	Positions in Master Proteins	Modifications in Master Proteins	# Missed Cleavages	Theo. MH+ [Da]	Found in Sample: [S1] F1: Sample, 1 Fr	Found in Sample: [S2] F2: Sample, 1 Fr	Found in Sample: [S3] F3: Sample, 2 Fr	Found in Sample: [S4] F4: Sample, 2 Fr	Found in Sample: [S5] F5: Sample, 3 Fr	Found in Sample: [S6] F6: Sample, 3 Fr	Found in Sample: [S7] F7: Sample, 4 Fr	Found in Sample: [S8] F8: Sample, 4 Fr	Found in Sample: [S9] F9: Sample, 5 Fr	Found in Sample: [S10] F10: Sample, 5 Fr	Found in Sample: [S11] F11: Sample, 6 Fr	Found in Sample: [S12] F12: Sample, 6 Fr	Found in Sample: [S13] F13: Sample, 7 Fr	Found in Sample: [S14] F14: Sample, 7 Fr	Found in Sample: [S15] F15: Sample, 8 Fr	Found in Sample: [S16] F16: Sample, 8 Fr	Confidence (by Search Engine): Mascot	Ions Score (by Search Engine): Mascot
High	[R].AVPGGEAAGAVQELAR.[A]		1	1	2	XP_023413609.1	XP_023413609.1 [62-77]		0	1495.79	Not Found	Not Found	Not Found	Not Found	Not Found	Not Found	Not Found	Not Found	Not Found	Not Found	Not Found	Not Found	Not Found	Not Found	High	High	High	76
High	[R].ALAHLLEAER.[Q]		1	6	1	XP_023413609.1	XP_023413609.1 [78-87]		0	1122.63	Not Found	Not Found	Not Found	Not Found	Not Found	Not Found	Not Found	Not Found	Not Found	Not Found	Not Found	Not Found	Not Found	Not Found	Not Found	High	High	49
High	[R].ILAQLLR.[L]		1	1	1	XP_023413609.1	XP_023413609.1 [105-111]		0	826.551	Not Found	Not Found	Not Found	Not Found	Not Found	Not Found	Not Found	Not Found	Not Found	Not Found	Not Found	Not Found	Not Found	Not Found	High	Not Found	High	33
XP_004705143.3	SH3 domain-binding glutamic acid-rich-like protein 3 [Echinops telfairi]	11	1	4	1	93	10.5	4.93	121	1	Not Found	Not Found	Not Found	Not Found	Not Found	Not Found	Not Found	Not Found	Not Found	Not Found	Not Found	Not Found	High	High	High	High	1
Confidence	Annotated Sequence	Modifications	# Protein Groups	# Proteins	# PSMs	Master Protein Accessions	Positions in Master Proteins	Modifications in Master Proteins	# Missed Cleavages	Theo. MH+ [Da]	Found in Sample: [S1] F1: Sample, 1 Fr	Found in Sample: [S2] F2: Sample, 1 Fr	Found in Sample: [S3] F3: Sample, 2 Fr	Found in Sample: [S4] F4: Sample, 2 Fr	Found in Sample: [S5] F5: Sample, 3 Fr	Found in Sample: [S6] F6: Sample, 3 Fr	Found in Sample: [S7] F7: Sample, 4 Fr	Found in Sample: [S8] F8: Sample, 4 Fr	Found in Sample: [S9] F9: Sample, 5 Fr	Found in Sample: [S10] F10: Sample, 5 Fr	Found in Sample: [S11] F11: Sample, 6 Fr	Found in Sample: [S12] F12: Sample, 6 Fr	Found in Sample: [S13] F13: Sample, 7 Fr	Found in Sample: [S14] F14: Sample, 7 Fr	Found in Sample: [S15] F15: Sample, 8 Fr	Found in Sample: [S16] F16: Sample, 8 Fr	Confidence (by Search Engine): Mascot	Ions Score (by Search Engine): Mascot
High	[R].VYSTSVTGSR.[E]		1	3	4	XP_004705143.3	XP_004705143.3 [6-15]		0	1056.53	Not Found	Not Found	Not Found	Not Found	Not Found	Not Found	Not Found	Not Found	Not Found	Not Found	Not Found	Not Found	High	High	High	High	High	72
XP_023398397.1	angiopoietin-related protein 5-like isoform X2 [Loxodonta africana]	9	2	4	2	279	30.9	5.49	166	2	Not Found	High	Not Found	High	Not Found	Not Found	Not Found	Not Found	Not Found	Not Found	Not Found	Not Found	Not Found	Not Found	Not Found	Not Found	1
Confidence	Annotated Sequence	Modifications	# Protein Groups	# Proteins	# PSMs	Master Protein Accessions	Positions in Master Proteins	Modifications in Master Proteins	# Missed Cleavages	Theo. MH+ [Da]	Found in Sample: [S1] F1: Sample, 1 Fr	Found in Sample: [S2] F2: Sample, 1 Fr	Found in Sample: [S3] F3: Sample, 2 Fr	Found in Sample: [S4] F4: Sample, 2 Fr	Found in Sample: [S5] F5: Sample, 3 Fr	Found in Sample: [S6] F6: Sample, 3 Fr	Found in Sample: [S7] F7: Sample, 4 Fr	Found in Sample: [S8] F8: Sample, 4 Fr	Found in Sample: [S9] F9: Sample, 5 Fr	Found in Sample: [S10] F10: Sample, 5 Fr	Found in Sample: [S11] F11: Sample, 6 Fr	Found in Sample: [S12] F12: Sample, 6 Fr	Found in Sample: [S13] F13: Sample, 7 Fr	Found in Sample: [S14] F14: Sample, 7 Fr	Found in Sample: [S15] F15: Sample, 8 Fr	Found in Sample: [S16] F16: Sample, 8 Fr	Confidence (by Search Engine): Mascot	Ions Score (by Search Engine): Mascot
High	[R].EVDTEQSLDFER.[C]		1	2	2	XP_023398397.1	XP_023398397.1 [95-106]		0	1467.66	Not Found	High	Not Found	High	Not Found	Not Found	Not Found	Not Found	Not Found	Not Found	Not Found	Not Found	Not Found	Not Found	Not Found	Not Found	High	72
High	[R].VLVPVVMLQPQGR.[D]		1	1	2	XP_023398397.1	XP_023398397.1 [36-48]		0	1435.85	Not Found	High	Not Found	High	Not Found	Not Found	Not Found	Not Found	Not Found	Not Found	Not Found	Not Found	Not Found	Not Found	Not Found	Not Found	High	43
XP_012413916.2	zinc-alpha-2-glycoprotein [Trichechus manatus latirostris]	3	1	3	1	425	47.8	7.75	119	1	Not Found	Not Found	Not Found	High	High	High	Not Found	Not Found	Not Found	Not Found	Not Found	Not Found	Not Found	Not Found	Not Found	Not Found	1
Confidence	Annotated Sequence	Modifications	# Protein Groups	# Proteins	# PSMs	Master Protein Accessions	Positions in Master Proteins	Modifications in Master Proteins	# Missed Cleavages	Theo. MH+ [Da]	Found in Sample: [S1] F1: Sample, 1 Fr	Found in Sample: [S2] F2: Sample, 1 Fr	Found in Sample: [S3] F3: Sample, 2 Fr	Found in Sample: [S4] F4: Sample, 2 Fr	Found in Sample: [S5] F5: Sample, 3 Fr	Found in Sample: [S6] F6: Sample, 3 Fr	Found in Sample: [S7] F7: Sample, 4 Fr	Found in Sample: [S8] F8: Sample, 4 Fr	Found in Sample: [S9] F9: Sample, 5 Fr	Found in Sample: [S10] F10: Sample, 5 Fr	Found in Sample: [S11] F11: Sample, 6 Fr	Found in Sample: [S12] F12: Sample, 6 Fr	Found in Sample: [S13] F13: Sample, 7 Fr	Found in Sample: [S14] F14: Sample, 7 Fr	Found in Sample: [S15] F15: Sample, 8 Fr	Found in Sample: [S16] F16: Sample, 8 Fr	Confidence (by Search Engine): Mascot	Ions Score (by Search Engine): Mascot
High	[K].AYLEEECPGMLQR.[Y]	1xCarbamidomethyl [C7]	1	4	3	XP_012413916.2	XP_012413916.2 [181-193]		0	1595.72	Not Found	Not Found	Not Found	High	High	High	Not Found	Not Found	Not Found	Not Found	Not Found	Not Found	Not Found	Not Found	Not Found	Not Found	High	60
XP_010590652.2	clusterin [Loxodonta africana]	5	2	3	2	399	46.5	6.86	93	2	Not Found	High	Not Found	High	Not Found	Not Found	Not Found	Not Found	Not Found	Not Found	Not Found	Not Found	Not Found	Not Found	Not Found	Not Found	1
Confidence	Annotated Sequence	Modifications	# Protein Groups	# Proteins	# PSMs	Master Protein Accessions	Positions in Master Proteins	Modifications in Master Proteins	# Missed Cleavages	Theo. MH+ [Da]	Found in Sample: [S1] F1: Sample, 1 Fr	Found in Sample: [S2] F2: Sample, 1 Fr	Found in Sample: [S3] F3: Sample, 2 Fr	Found in Sample: [S4] F4: Sample, 2 Fr	Found in Sample: [S5] F5: Sample, 3 Fr	Found in Sample: [S6] F6: Sample, 3 Fr	Found in Sample: [S7] F7: Sample, 4 Fr	Found in Sample: [S8] F8: Sample, 4 Fr	Found in Sample: [S9] F9: Sample, 5 Fr	Found in Sample: [S10] F10: Sample, 5 Fr	Found in Sample: [S11] F11: Sample, 6 Fr	Found in Sample: [S12] F12: Sample, 6 Fr	Found in Sample: [S13] F13: Sample, 7 Fr	Found in Sample: [S14] F14: Sample, 7 Fr	Found in Sample: [S15] F15: Sample, 8 Fr	Found in Sample: [S16] F16: Sample, 8 Fr	Confidence (by Search Engine): Mascot	Ions Score (by Search Engine): Mascot
High	[K].TLMGQTDEER.[Q]		1	1	1	XP_010590652.2	XP_010590652.2 [6-15]		0	1179.53	Not Found	High	Not Found	Not Found	Not Found	Not Found	Not Found	Not Found	Not Found	Not Found	Not Found	Not Found	Not Found	Not Found	Not Found	Not Found	High	52
High	[R].QTLLSTLEK.[A]		1	2	2	XP_010590652.2	XP_010590652.2 [16-24]		0	1032.59	Not Found	High	Not Found	High	Not Found	Not Found	Not Found	Not Found	Not Found	Not Found	Not Found	Not Found	Not Found	Not Found	Not Found	Not Found	High	52
XP_004698605.1	gem-associated protein 2 isoform X3 [Echinops telfairi]	2	1	2	1	269	30.6	5.29	50	1	Not Found	Not Found	Not Found	Not Found	High	High	Not Found	Not Found	Not Found	Not Found	Not Found	Not Found	Not Found	Not Found	Not Found	Not Found	1
Confidence	Annotated Sequence	Modifications	# Protein Groups	# Proteins	# PSMs	Master Protein Accessions	Positions in Master Proteins	Modifications in Master Proteins	# Missed Cleavages	Theo. MH+ [Da]	Found in Sample: [S1] F1: Sample, 1 Fr	Found in Sample: [S2] F2: Sample, 1 Fr	Found in Sample: [S3] F3: Sample, 2 Fr	Found in Sample: [S4] F4: Sample, 2 Fr	Found in Sample: [S5] F5: Sample, 3 Fr	Found in Sample: [S6] F6: Sample, 3 Fr	Found in Sample: [S7] F7: Sample, 4 Fr	Found in Sample: [S8] F8: Sample, 4 Fr	Found in Sample: [S9] F9: Sample, 5 Fr	Found in Sample: [S10] F10: Sample, 5 Fr	Found in Sample: [S11] F11: Sample, 6 Fr	Found in Sample: [S12] F12: Sample, 6 Fr	Found in Sample: [S13] F13: Sample, 7 Fr	Found in Sample: [S14] F14: Sample, 7 Fr	Found in Sample: [S15] F15: Sample, 8 Fr	Found in Sample: [S16] F16: Sample, 8 Fr	Confidence (by Search Engine): Mascot	Ions Score (by Search Engine): Mascot
High	[R].LLVDNK.[D]		1	6	2	XP_004698605.1	XP_004698605.1 [235-240]		0	701.419	Not Found	Not Found	Not Found	Not Found	High	High	Not Found	Not Found	Not Found	Not Found	Not Found	Not Found	Not Found	Not Found	Not Found	Not Found	High	43
XP_010588572.2	polymeric immunoglobulin receptor [Loxodonta africana]	3	2	2	2	752	82.6	6.3	76	2	High	Not Found	Not Found	Not Found	Not Found	Not Found	Not Found	Not Found	Not Found	Not Found	High	Not Found	Not Found	Not Found	Not Found	Not Found	1
Confidence	Annotated Sequence	Modifications	# Protein Groups	# Proteins	# PSMs	Master Protein Accessions	Positions in Master Proteins	Modifications in Master Proteins	# Missed Cleavages	Theo. MH+ [Da]	Found in Sample: [S1] F1: Sample, 1 Fr	Found in Sample: [S2] F2: Sample, 1 Fr	Found in Sample: [S3] F3: Sample, 2 Fr	Found in Sample: [S4] F4: Sample, 2 Fr	Found in Sample: [S5] F5: Sample, 3 Fr	Found in Sample: [S6] F6: Sample, 3 Fr	Found in Sample: [S7] F7: Sample, 4 Fr	Found in Sample: [S8] F8: Sample, 4 Fr	Found in Sample: [S9] F9: Sample, 5 Fr	Found in Sample: [S10] F10: Sample, 5 Fr	Found in Sample: [S11] F11: Sample, 6 Fr	Found in Sample: [S12] F12: Sample, 6 Fr	Found in Sample: [S13] F13: Sample, 7 Fr	Found in Sample: [S14] F14: Sample, 7 Fr	Found in Sample: [S15] F15: Sample, 8 Fr	Found in Sample: [S16] F16: Sample, 8 Fr	Confidence (by Search Engine): Mascot	Ions Score (by Search Engine): Mascot
High	[K].KADEGWYWCGVK.[Q]	1xCarbamidomethyl [C9]	1	1	1	XP_010588572.2	XP_010588572.2 [531-542]		1	1498.68	Not Found	Not Found	Not Found	Not Found	Not Found	Not Found	Not Found	Not Found	Not Found	Not Found	High	Not Found	Not Found	Not Found	Not Found	Not Found	High	56
High	[K].CGLGINNR.[G]	1xCarbamidomethyl [C1]	1	2	1	XP_010588572.2	XP_010588572.2 [110-117]		0	903.447	High	Not Found	Not Found	Not Found	Not Found	Not Found	Not Found	Not Found	Not Found	Not Found	Not Found	Not Found	Not Found	Not Found	Not Found	Not Found	High	47
XP_023410866.1	transmembrane protease serine 11E isoform X1 [Loxodonta africana]	2	1	2	1	450	51.1	8.69	64	1	Not Found	High	Not Found	High	Not Found	Not Found	Not Found	Not Found	Not Found	Not Found	Not Found	Not Found	Not Found	Not Found	Not Found	Not Found	1
Confidence	Annotated Sequence	Modifications	# Protein Groups	# Proteins	# PSMs	Master Protein Accessions	Positions in Master Proteins	Modifications in Master Proteins	# Missed Cleavages	Theo. MH+ [Da]	Found in Sample: [S1] F1: Sample, 1 Fr	Found in Sample: [S2] F2: Sample, 1 Fr	Found in Sample: [S3] F3: Sample, 2 Fr	Found in Sample: [S4] F4: Sample, 2 Fr	Found in Sample: [S5] F5: Sample, 3 Fr	Found in Sample: [S6] F6: Sample, 3 Fr	Found in Sample: [S7] F7: Sample, 4 Fr	Found in Sample: [S8] F8: Sample, 4 Fr	Found in Sample: [S9] F9: Sample, 5 Fr	Found in Sample: [S10] F10: Sample, 5 Fr	Found in Sample: [S11] F11: Sample, 6 Fr	Found in Sample: [S12] F12: Sample, 6 Fr	Found in Sample: [S13] F13: Sample, 7 Fr	Found in Sample: [S14] F14: Sample, 7 Fr	Found in Sample: [S15] F15: Sample, 8 Fr	Found in Sample: [S16] F16: Sample, 8 Fr	Confidence (by Search Engine): Mascot	Ions Score (by Search Engine): Mascot
High	[R].AYNGAITPR.[M]	1xDeamidated [N3]	1	3	2	XP_023410866.1	XP_023410866.1 [374-382]		0	963.489	Not Found	High	Not Found	High	Not Found	Not Found	Not Found	Not Found	Not Found	Not Found	Not Found	Not Found	Not Found	Not Found	Not Found	Not Found	High	45
XP_003414950.1	protein S100-A12 [Loxodonta africana]	10	1	2	1	93	10.8	5.77	79	1	Not Found	Not Found	Not Found	Not Found	Not Found	Not Found	Not Found	Not Found	Not Found	Not Found	Not Found	Not Found	Not Found	Not Found	High	High	1
Confidence	Annotated Sequence	Modifications	# Protein Groups	# Proteins	# PSMs	Master Protein Accessions	Positions in Master Proteins	Modifications in Master Proteins	# Missed Cleavages	Theo. MH+ [Da]	Found in Sample: [S1] F1: Sample, 1 Fr	Found in Sample: [S2] F2: Sample, 1 Fr	Found in Sample: [S3] F3: Sample, 2 Fr	Found in Sample: [S4] F4: Sample, 2 Fr	Found in Sample: [S5] F5: Sample, 3 Fr	Found in Sample: [S6] F6: Sample, 3 Fr	Found in Sample: [S7] F7: Sample, 4 Fr	Found in Sample: [S8] F8: Sample, 4 Fr	Found in Sample: [S9] F9: Sample, 5 Fr	Found in Sample: [S10] F10: Sample, 5 Fr	Found in Sample: [S11] F11: Sample, 6 Fr	Found in Sample: [S12] F12: Sample, 6 Fr	Found in Sample: [S13] F13: Sample, 7 Fr	Found in Sample: [S14] F14: Sample, 7 Fr	Found in Sample: [S15] F15: Sample, 8 Fr	Found in Sample: [S16] F16: Sample, 8 Fr	Confidence (by Search Engine): Mascot	Ions Score (by Search Engine): Mascot
High	[R].VGDFDTLTK.[G]		1	1	2	XP_003414950.1	XP_003414950.1 [23-31]		0	995.504	Not Found	Not Found	Not Found	Not Found	Not Found	Not Found	Not Found	Not Found	Not Found	Not Found	Not Found	Not Found	Not Found	Not Found	High	High	High	66
XP_003408814.1	epididymal secretory protein E1 [Loxodonta africana]	9	1	2	1	150	16.6	7.68	95	1	Not Found	Not Found	Not Found	Not Found	Not Found	Not Found	High	High	Not Found	Not Found	Not Found	Not Found	Not Found	Not Found	Not Found	Not Found	1
Confidence	Annotated Sequence	Modifications	# Protein Groups	# Proteins	# PSMs	Master Protein Accessions	Positions in Master Proteins	Modifications in Master Proteins	# Missed Cleavages	Theo. MH+ [Da]	Found in Sample: [S1] F1: Sample, 1 Fr	Found in Sample: [S2] F2: Sample, 1 Fr	Found in Sample: [S3] F3: Sample, 2 Fr	Found in Sample: [S4] F4: Sample, 2 Fr	Found in Sample: [S5] F5: Sample, 3 Fr	Found in Sample: [S6] F6: Sample, 3 Fr	Found in Sample: [S7] F7: Sample, 4 Fr	Found in Sample: [S8] F8: Sample, 4 Fr	Found in Sample: [S9] F9: Sample, 5 Fr	Found in Sample: [S10] F10: Sample, 5 Fr	Found in Sample: [S11] F11: Sample, 6 Fr	Found in Sample: [S12] F12: Sample, 6 Fr	Found in Sample: [S13] F13: Sample, 7 Fr	Found in Sample: [S14] F14: Sample, 7 Fr	Found in Sample: [S15] F15: Sample, 8 Fr	Found in Sample: [S16] F16: Sample, 8 Fr	Confidence (by Search Engine): Mascot	Ions Score (by Search Engine): Mascot
High	[K].EVNVSPCPTQPCR.[L]	2xCarbamidomethyl [C7; C12]	1	1	2	XP_003408814.1	XP_003408814.1 [37-49]		0	1543.7	Not Found	Not Found	Not Found	Not Found	Not Found	Not Found	High	High	Not Found	Not Found	Not Found	Not Found	Not Found	Not Found	Not Found	Not Found	High	60
XP_010600907.1	MOB-like protein phocein isoform X4 [Loxodonta africana]	5	1	2	1	261	29.7	6.16	105	1	Not Found	Not Found	Not Found	Not Found	Not Found	Not Found	Not Found	Not Found	Not Found	Not Found	Not Found	Not Found	Not Found	Not Found	High	High	1
Confidence	Annotated Sequence	Modifications	# Protein Groups	# Proteins	# PSMs	Master Protein Accessions	Positions in Master Proteins	Modifications in Master Proteins	# Missed Cleavages	Theo. MH+ [Da]	Found in Sample: [S1] F1: Sample, 1 Fr	Found in Sample: [S2] F2: Sample, 1 Fr	Found in Sample: [S3] F3: Sample, 2 Fr	Found in Sample: [S4] F4: Sample, 2 Fr	Found in Sample: [S5] F5: Sample, 3 Fr	Found in Sample: [S6] F6: Sample, 3 Fr	Found in Sample: [S7] F7: Sample, 4 Fr	Found in Sample: [S8] F8: Sample, 4 Fr	Found in Sample: [S9] F9: Sample, 5 Fr	Found in Sample: [S10] F10: Sample, 5 Fr	Found in Sample: [S11] F11: Sample, 6 Fr	Found in Sample: [S12] F12: Sample, 6 Fr	Found in Sample: [S13] F13: Sample, 7 Fr	Found in Sample: [S14] F14: Sample, 7 Fr	Found in Sample: [S15] F15: Sample, 8 Fr	Found in Sample: [S16] F16: Sample, 8 Fr	Confidence (by Search Engine): Mascot	Ions Score (by Search Engine): Mascot
High	[K].VLQATVVAVGSGSK.[G]		1	4	2	XP_010600907.1	XP_010600907.1 [41-54]		0	1315.76	Not Found	Not Found	Not Found	Not Found	Not Found	Not Found	Not Found	Not Found	Not Found	Not Found	Not Found	Not Found	Not Found	Not Found	High	High	High	74
XP_003411554.1	uncharacterized protein LOC100663609 [Loxodonta africana]	4	2	2	2	490	54.3	5.62	61	2	Not Found	High	Not Found	Not Found	Not Found	Not Found	High	Not Found	Not Found	Not Found	Not Found	Not Found	Not Found	Not Found	Not Found	Not Found	1
Confidence	Annotated Sequence	Modifications	# Protein Groups	# Proteins	# PSMs	Master Protein Accessions	Positions in Master Proteins	Modifications in Master Proteins	# Missed Cleavages	Theo. MH+ [Da]	Found in Sample: [S1] F1: Sample, 1 Fr	Found in Sample: [S2] F2: Sample, 1 Fr	Found in Sample: [S3] F3: Sample, 2 Fr	Found in Sample: [S4] F4: Sample, 2 Fr	Found in Sample: [S5] F5: Sample, 3 Fr	Found in Sample: [S6] F6: Sample, 3 Fr	Found in Sample: [S7] F7: Sample, 4 Fr	Found in Sample: [S8] F8: Sample, 4 Fr	Found in Sample: [S9] F9: Sample, 5 Fr	Found in Sample: [S10] F10: Sample, 5 Fr	Found in Sample: [S11] F11: Sample, 6 Fr	Found in Sample: [S12] F12: Sample, 6 Fr	Found in Sample: [S13] F13: Sample, 7 Fr	Found in Sample: [S14] F14: Sample, 7 Fr	Found in Sample: [S15] F15: Sample, 8 Fr	Found in Sample: [S16] F16: Sample, 8 Fr	Confidence (by Search Engine): Mascot	Ions Score (by Search Engine): Mascot
High	[R].VFLAQYNER.[L]		1	1	1	XP_003411554.1	XP_003411554.1 [447-455]		0	1139.58	Not Found	Not Found	Not Found	Not Found	Not Found	Not Found	High	Not Found	Not Found	Not Found	Not Found	Not Found	Not Found	Not Found	Not Found	Not Found	High	44
High	[R].KQDLPLPNIK.[G]		1	2	1	XP_003411554.1	XP_003411554.1 [458-467]		1	1165.69	Not Found	High	Not Found	Not Found	Not Found	Not Found	Not Found	Not Found	Not Found	Not Found	Not Found	Not Found	Not Found	Not Found	Not Found	Not Found	High	38
XP_006862796.1	calmodulin-like protein 3 [Chrysochloris asiatica]	11	1	2	1	149	16.8	4.41	123	1	Not Found	Not Found	Not Found	Not Found	Not Found	Not Found	Not Found	Not Found	Not Found	Not Found	Not Found	High	Not Found	High	Not Found	Not Found	1
Confidence	Annotated Sequence	Modifications	# Protein Groups	# Proteins	# PSMs	Master Protein Accessions	Positions in Master Proteins	Modifications in Master Proteins	# Missed Cleavages	Theo. MH+ [Da]	Found in Sample: [S1] F1: Sample, 1 Fr	Found in Sample: [S2] F2: Sample, 1 Fr	Found in Sample: [S3] F3: Sample, 2 Fr	Found in Sample: [S4] F4: Sample, 2 Fr	Found in Sample: [S5] F5: Sample, 3 Fr	Found in Sample: [S6] F6: Sample, 3 Fr	Found in Sample: [S7] F7: Sample, 4 Fr	Found in Sample: [S8] F8: Sample, 4 Fr	Found in Sample: [S9] F9: Sample, 5 Fr	Found in Sample: [S10] F10: Sample, 5 Fr	Found in Sample: [S11] F11: Sample, 6 Fr	Found in Sample: [S12] F12: Sample, 6 Fr	Found in Sample: [S13] F13: Sample, 7 Fr	Found in Sample: [S14] F14: Sample, 7 Fr	Found in Sample: [S15] F15: Sample, 8 Fr	Found in Sample: [S16] F16: Sample, 8 Fr	Confidence (by Search Engine): Mascot	Ions Score (by Search Engine): Mascot
High	[R].AADTDGDGQVNYEEFVR.[MV]		1	3	2	XP_006862796.1	XP_006862796.1 [128-144]		0	1885.82	Not Found	Not Found	Not Found	Not Found	Not Found	Not Found	Not Found	Not Found	Not Found	Not Found	Not Found	High	Not Found	High	Not Found	Not Found	High	77
XP_012411961.1	calmodulin-like [Trichechus manatus latirostris]	7	1	2	1	149	16.6	4.34	87	1	Not Found	Not Found	Not Found	Not Found	Not Found	Not Found	Not Found	Not Found	Not Found	Not Found	Not Found	High	Not Found	High	Not Found	Not Found	1
Confidence	Annotated Sequence	Modifications	# Protein Groups	# Proteins	# PSMs	Master Protein Accessions	Positions in Master Proteins	Modifications in Master Proteins	# Missed Cleavages	Theo. MH+ [Da]	Found in Sample: [S1] F1: Sample, 1 Fr	Found in Sample: [S2] F2: Sample, 1 Fr	Found in Sample: [S3] F3: Sample, 2 Fr	Found in Sample: [S4] F4: Sample, 2 Fr	Found in Sample: [S5] F5: Sample, 3 Fr	Found in Sample: [S6] F6: Sample, 3 Fr	Found in Sample: [S7] F7: Sample, 4 Fr	Found in Sample: [S8] F8: Sample, 4 Fr	Found in Sample: [S9] F9: Sample, 5 Fr	Found in Sample: [S10] F10: Sample, 5 Fr	Found in Sample: [S11] F11: Sample, 6 Fr	Found in Sample: [S12] F12: Sample, 6 Fr	Found in Sample: [S13] F13: Sample, 7 Fr	Found in Sample: [S14] F14: Sample, 7 Fr	Found in Sample: [S15] F15: Sample, 8 Fr	Found in Sample: [S16] F16: Sample, 8 Fr	Confidence (by Search Engine): Mascot	Ions Score (by Search Engine): Mascot
High	[K].LSEEEVDGMIR.[E]		1	2	2	XP_012411961.1	XP_012411961.1 [117-127]		0	1277.6	Not Found	Not Found	Not Found	Not Found	Not Found	Not Found	Not Found	Not Found	Not Found	Not Found	Not Found	High	Not Found	High	Not Found	Not Found	High	64
XP_010587581.2	beta-microseminoprotein [Loxodonta africana]	6	2	2	2	228	25.3	6.51	86	2	Not Found	Not Found	Not Found	Not Found	Not Found	Not Found	Not Found	Not Found	Not Found	Not Found	Not Found	Not Found	High	High	Not Found	Not Found	1
Confidence	Annotated Sequence	Modifications	# Protein Groups	# Proteins	# PSMs	Master Protein Accessions	Positions in Master Proteins	Modifications in Master Proteins	# Missed Cleavages	Theo. MH+ [Da]	Found in Sample: [S1] F1: Sample, 1 Fr	Found in Sample: [S2] F2: Sample, 1 Fr	Found in Sample: [S3] F3: Sample, 2 Fr	Found in Sample: [S4] F4: Sample, 2 Fr	Found in Sample: [S5] F5: Sample, 3 Fr	Found in Sample: [S6] F6: Sample, 3 Fr	Found in Sample: [S7] F7: Sample, 4 Fr	Found in Sample: [S8] F8: Sample, 4 Fr	Found in Sample: [S9] F9: Sample, 5 Fr	Found in Sample: [S10] F10: Sample, 5 Fr	Found in Sample: [S11] F11: Sample, 6 Fr	Found in Sample: [S12] F12: Sample, 6 Fr	Found in Sample: [S13] F13: Sample, 7 Fr	Found in Sample: [S14] F14: Sample, 7 Fr	Found in Sample: [S15] F15: Sample, 8 Fr	Found in Sample: [S16] F16: Sample, 8 Fr	Confidence (by Search Engine): Mascot	Ions Score (by Search Engine): Mascot
High	[R].ILNKETCSYTVVER.[E]	1xCarbamidomethyl [C7]	1	1	1	XP_010587581.2	XP_010587581.2 [201-214]		1	1711.87	Not Found	Not Found	Not Found	Not Found	Not Found	Not Found	Not Found	Not Found	Not Found	Not Found	Not Found	Not Found	Not Found	High	Not Found	Not Found	High	56
High	[K].ETCSYTVVER.[E]	1xCarbamidomethyl [C3]	1	1	1	XP_010587581.2	XP_010587581.2 [205-214]		0	1243.56	Not Found	Not Found	Not Found	Not Found	Not Found	Not Found	Not Found	Not Found	Not Found	Not Found	Not Found	Not Found	High	Not Found	Not Found	Not Found	High	51
XP_023414952.1	immunoglobulin lambda-1 light chain-like [Loxodonta africana]	13	2	2	2	233	24.8	5.87	73	2	Not Found	High	Not Found	High	Not Found	Not Found	Not Found	Not Found	Not Found	Not Found	Not Found	Not Found	Not Found	Not Found	Not Found	Not Found	1
Confidence	Annotated Sequence	Modifications	# Protein Groups	# Proteins	# PSMs	Master Protein Accessions	Positions in Master Proteins	Modifications in Master Proteins	# Missed Cleavages	Theo. MH+ [Da]	Found in Sample: [S1] F1: Sample, 1 Fr	Found in Sample: [S2] F2: Sample, 1 Fr	Found in Sample: [S3] F3: Sample, 2 Fr	Found in Sample: [S4] F4: Sample, 2 Fr	Found in Sample: [S5] F5: Sample, 3 Fr	Found in Sample: [S6] F6: Sample, 3 Fr	Found in Sample: [S7] F7: Sample, 4 Fr	Found in Sample: [S8] F8: Sample, 4 Fr	Found in Sample: [S9] F9: Sample, 5 Fr	Found in Sample: [S10] F10: Sample, 5 Fr	Found in Sample: [S11] F11: Sample, 6 Fr	Found in Sample: [S12] F12: Sample, 6 Fr	Found in Sample: [S13] F13: Sample, 7 Fr	Found in Sample: [S14] F14: Sample, 7 Fr	Found in Sample: [S15] F15: Sample, 8 Fr	Found in Sample: [S16] F16: Sample, 8 Fr	Confidence (by Search Engine): Mascot	Ions Score (by Search Engine): Mascot
High	[K].TITQGVQTTKPSK.[Q]		1	1	1	XP_023414952.1	XP_023414952.1 [175-187]		0	1388.77	Not Found	High	Not Found	Not Found	Not Found	Not Found	Not Found	Not Found	Not Found	Not Found	Not Found	Not Found	Not Found	Not Found	Not Found	Not Found	High	48
High	[K].SHNSYSCQVTHEGSTVEK.[K]	1xCarbamidomethyl [C7]	1	1	1	XP_023414952.1	XP_023414952.1 [208-225]		0	2049.89	Not Found	Not Found	Not Found	High	Not Found	Not Found	Not Found	Not Found	Not Found	Not Found	Not Found	Not Found	Not Found	Not Found	Not Found	Not Found	High	46
